# Supplementary material for: Differential Role for a Defined Lateral Horn Neuron Subset in Naïve Odor Valence in Drosophila
Source: Sci Rep. 2020 Apr 9;10:6147. doi: 10.1038/s41598-020-63169-3 (PMC7145822; doi:10.1038/s41598-020-63169-3)
Supplement: Supplementary file 2 — Main Figures source data. [file 41598_2020_63169_MOESM2_ESM.xlsx]

## Sheet: Figure 1C D
C. Peak response DF/F	Odor	MA	ACV	2-but	EL	EP	EA	2-pen	GA	AA	IAA	HA	2-hep	3-oct	1-hex	g-dec	MS	EB	Benz	MCH	Lin
	Average	2.58222	2.3	2.18523	1.92621	1.72546	1.56411	1.44087	1.29473	1.24671	0.819397	0.756952	0.710781	0.657952	0.36482	0.327423	0.251491	0.197662	0.191607	0.14524	0.0637273
	SEM	0.299955	0.343747	0.22521	0.322338	0.340319	0.212382	0.305041	0.16761	0.17986	0.176874	0.139827	0.145194	0.132362	0.0957248	0.100788	0.0688084	0.0785399	0.100795	0.0466923	0.0460598
#Fly	1	3.1	1.203	2.033	0	2.398	0	0	0.9715	1.157	0.66	1.399	1.034	0	0	0	0	0	0.5108	0.2615	0
	2	3.437	5.727	1.897	0.4786	0	0	0.9531	1.693	0.4716	0.8312	0.7034	0	0.4515	0	0	0	0	0	0.2671	0
	3	4.258	0.2725	1.622	0.7496	0.5874	0	0.7364	2.417	0	0.8819	0.3651	0.3304	0.7675	0	0	0	0	0	0.532	0
	4	0	0.6448	0.8326	0.5421	0	0.4946	1.383	1.594	0	0.6676	0	1.371	0.4366	0	0.214	0	0	0	0.1574	1.337
	5	0.7615	2.499	2.21	4.957	0	2.802	0.9021	0	0	0.3435	0	1.713	0	0	0.7756	1.039	0	0.4637	0.7737	0
	6	0.5764	0.6492	2.249	4.317	0	1.552	0.6927	0	0	0.5673	0	0.8876	0	0	0.2235	0	0.9679	0	0.8163	0
	7	5.55	2.676	3.513	4.985	1.048	1.207	1.013	2.403	0.5677	1.273	0.3656	0.3132	0	0.5819	0.08177	0	1.011	0	0	0
	8	4.445	0.3693	1.375	3.309	2.393	1.416	4.984	0	0.8011	0.2626	0.661	0.2288	1.207	0.5271	0.5709	0	1.297	0	0	0
	9	4.322	0.28	2.153	0.9478	1.438	2.716	2.595	1.088	0.7228	0	0.9403	0	2.493	0.6746	0.7839	0.5535	0	0	0	0
	10	6.937	2.944	0.6022	1.198	3.363	1.351	0.925	0.9286	3.844	0	0.6727	0	0.8071	1.101	0.6814	0.3655	0.4159	0	0	0
	11	3.131	1.003	3.606	1.33	0.5734	0.5219	1.84	2.471	0.6781	0.3052	0	0	1.103	0	0.6442	0.5632	1.371	0	0	0
	12	2.533	0.9839	2.855	2.697	0	2	0.8345	2.938	0.4866	0.6869	0	0.4509	0.4721	0	0.4097	0.4304	0.6694	0	0	0
	13	2.123	0.6354	5.224	2.084	0	0.7869	3.815	2.784	0.9647	0.6446	2.223	0	0.7395	1.096	0.3845	0	0	0.4369	0	0
	14	1.915	2.39	0.7743	2.108	0.9991	0.5433	6.218	0	0.5203	0.3642	1.55	1.786	0.7711	1.32	1.779	1.18	0	0	0	0
	15	0.9563	1.96	6.706	1.533	1.379	0	1.441	6.381	2.291	0	3.199	2	0.7887	0	0	0	0	0	0	0
	16	1.839	3.669	2.104	1.097	4.234	1.362	0	1.509	1.707	0.6141	1.387	1.533	1.604	0.3092	0	0	0	0	0	0
	17	1.356	5.908	1.98	1.173	3.443	0	0	1.437	0	0.9228	0.7384	0	0.3127	0.8285	0	0	0	0	0	0
	18	1.239	4.964	0.9761	1.632	2.666	1.268	0	1.901	1.501	3.398	2.148	0.8658	0	0	0	0	0	0	0	0
	19	1.617	1.355	1.715	1.462	1.032	1.511	1.547	1.421	1.184	1.097	1.061	1.993	0.8934	0.4585	0	0	0	1.445	0	0
	20	1.926	2.393	0.6017	1.924	4.655	1.406	0.6287	0.9733	2.711	0.6495	0.7278	0.8402	0.471	0	0	0	0	2.317	0	0
	21	1.335	4.517	1.865		6.544	0	0.6326	0.4999	3.187	0	0.5899	2.032	0.4988	0.8537		0.6758	0	0	0.5569	0
	22	3.579	1.202	0.7677		4.984	1.871	0.7152	0.5946	1.527	0	1.26	0		0		0	0	0	0	0
	23	6.468	2.293	2.111		0.9018	1.128	1.123	2.38	1.408	0	1	0.5768		0		0.309	0	0	0	0
	24	4.167	1.795	0.3001		3.329	0.475	0.9494	0.4622	1.879	0	0	0.5246		0		0.7597	0	0	0	0
	25	3.26	1.288	2.253		0	0	2.093	0	3.742	0.2991	0	0		1.37		1.57	0	0	0.5817	0
	26	2.591	6.227	4.064		0.2826	1.02		0	2.49	0	0	0				0.5458	0	0	0.4106	0
	27	2.955	2.252	3.978		0.9857	0.9229		0	1.5	0.3536	1.354					0	0	0	0	0
	28	3.421		0.7079		1.077	0.5402		0	0	1.273	0.2013					0	0		0	0
	29	0		1.327			1.257		0	2.541	5.229	0.1348					0.2854	0		0	0
	30	0		1.974			2.277		0.4951	1.008	2.205	0.366					0.2734			0	0.766
	31	0		1.615			1.912		0	0	1.624	0.4182					0				0
	32	0		1.819			2.683		0.6369	1.289	1.49						0				0
	33	0.3872		2.794			2.04		2.095	0.6667	2.753						0				0
	34	0.9264		1.266			0		1.929	1.59989	1.741						0
	35	8.446		2.094			1.391		1.97	1.18953	0
	36	5.624		1.367			2.621		0.4944		0
	37	3.893		1.699			2.639		0.317		0
	38	3.405		5.444			2.889		4.134		0
	39	2.595		8.073			6.375		1.042
	40	2.685		3.223			4.363		2.123
	41	0.9125		2.305			5.583		2.538
	42	2.85		0.9735			1.6		1.464
	43	0.9563		1.307			0.7111		0.4932
	44	1.139		1.124			6.371		0
	45			1.814			4.663		2.377
	46			0			2.014		1.365
	47			1.153			0		3.648
	48			2.235			0		1.935
	49			2.394			0.7818		1.639
	50						2.835		0
	51						0		0.9038
	52						0.2674		0.5267
	53						1.59		0.3651
	54						0.703578		0.5596
	55								1.312
D. %responding cells
	Odor	MA	ACV	2-but	EL	EP	EA	2-pen	GA	AA	IAA	HA	2-hep	3-oct	1-hex	g-dec	MS	EB	Benz	MCH	Lin
	Total No. of cells	44	27	49	20	28	54	25	55	35	38	31	26	21	25	20	34	29	27	30	33
	Responding	39	27	48	19	21	43	21	43	28	26	23	17	16	11	11	13	6	5	9	2
	% responding	88.6364	100	97.9592	95	75	79.6296	84	78.1818	80	68.4211	74.1935	65.3846	76.1905	44	55	38.2353	20.6897	18.5185	30	6.06061

## Sheet: Figure 1E
E. Response persistence	Odor	MA	ACV	2-but	EL	EP	EA	2-pen	GA	AA	IAA	HA	2-hep	3-oct	1-hex	g-dec	MS	EB	Benz	MCH	Lin
	Average	0.858186	0.399233	0.783215	0.630676	0.615247	0.698941	0.697642	0.423731	0.55394	0.442168	0.39685	0.380121	0.310722	0.600869	0.327496	0.409294	0.327231	0.266793	0.509553	0.465631
	SEM	0.0235899	0.0303512	0.0178789	0.0464954	0.0342188	0.0249857	0.0370279	0.0227157	0.0419984	0.0381228	0.0261056	0.0479704	0.0277553	0.128668	0.0439448	0.061119	0.0707048	0.0214373	0.0762276	0.131994
#Fly	1	0.801268	0.247534	0.789327	0.0618972	0.833215	0.771595	0.171422	0.586346	0.660283	0.765705	0.328871	0.185621	0.418858	1.43244	0.390043	0.517462	0.264044	0.30069	0.407496	0.333638
	2	0.890331	0.479581	0.766585	0.176392	0.284149	0.660692	0.679025	0.574606	0.214683	0.693466	0.421182	0.245561	0.292806	1.19903	0.505101	0.768736	0.472945	0.332767	0.361139	0.597625
	3	0.754055	0.0372004	0.897678	0.497751	0.296863	0.864691	0.570149	0.603771	0.5469	0.736934	0.12769	0.51499	0.228569	0.599986	0.203253	0.265386	0.590435	0.223249	0.639531
	4	0.746198	0.520164	0.854527	0.694262	0.704173	0.600641	0.724087	0.510394	0.447452	0.471273	0.591874	0.241725	0.471396	0.468247	0.530372	0.480262	0.110255	0.228452	0.877774
	5	0.883561	0.327486	0.920345	0.893002	0.575115	0.865007	0.872245	0.241865	0.318984	0.36776	0.40657	0.652092	0.215468	0.289841	0.422586	0.510207	0.270123	0.248807	0.536237
	6	0.991973	0.428101	0.813416	0.515219	0.733541	0.77797	0.636892	0.338965	0.685828	0.285695	0.408018	0.149676	0.119628	0.240166	0.328717	0.17387	0.255586		0.188668
	7	0.874897	0.460637	0.813869	0.75332	0.504869	0.863714	0.75638	0.354598	0.420031	0.67286	0.385225	0.491094	0.372144	0.215393	0.261513	0.0652115			0.666421
	8	0.838475	0.0589043	0.624378	0.510017	0.561523	0.69081	0.884086	0.519632	0.355582	0.395768	0.362868	0.303789	0.286173	0.491504	0.344537	0.499178			0.39916
	9	0.997535	0.692809	0.816048	0.436511	0.720765	0.889995	0.504898	0.518701	0.219509	0.236329	0.219471	0.584231	0.43463	0.419234	0.121716	0.680396
	10	0.792435	0.358302	0.885733	0.582831	0.692434	0.688172	0.715659	0.619248	0.406699	0.436626	0.52836	0.390175	0.471752	0.652845	0.167123	0.301485
	11	0.883348	0.180176	0.978415	0.831129	0.726244	0.540474	0.632862	0.391174	0.437739	0.361829	0.416715	0.289839	0.36007			0.64311
	12	0.885069	0.473987	0.928491	0.818926	0.895966	0.596529	0.779712	0.690059	0.422291	0.0615748	0.258232	0.744518	0.388332			0.246478
	13	0.993668	0.62407	0.955457	0.697553	0.564872	0.764254	0.75434	0.497133	0.515305	0.511802	0.442342	0.149636	0.189846			0.169043
	14	0.853395	0.4867	0.797234	0.675761	0.5485	0.740487	0.649303	0.473507	0.540337	0.350371	0.429373	0.308864	0.279808
	15	0.894453	0.625461	0.818641	0.655742	0.638025	0.687198	0.584978	0.570037	0.657745	0.29281	0.498853	0.602735	0.287914
	16	0.951945	0.45617	0.945794	0.632422	0.743854	0.83206	0.568233	0.316979	0.625911	0.4988	0.462902	0.227389	0.154164
	17	0.989462	0.487562	0.888885	0.819203	0.553587	0.909304	0.815535	0.438747	0.637131	0.268182	0.319844
	18	0.641254	0.511416	0.560848	0.620123	0.630759	0.71965	0.845349	0.269485	0.823419	0.84142	0.553351
	19	1.20136	0.275132	0.6352	0.814526	0.384905	0.846858	0.852541	0.214622	0.870313	0.221057	0.431715
	20	0.874233	0.461493	0.613393	0.713468	0.644756	0.830638	0.954823	0.250336	0.712518	0.543219	0.60723
	21	0.870459	0.325792	0.751207	0.844148	0.682067	0.888477	0.697966	0.370087	0.744714	0.534389	0.245994
	22	0.873131	0.465504	0.886707			0.78458		0.078762	0.721635	0.548551	0.284017
	23	0.931108	0.372536	0.872899			0.716911		0.536441	0.520775	0.429223
	24	0.94334	0.290414	0.986888			0.821245		0.532547	0.265427	0.421135
	25	0.946646	0.23968	0.919281			0.792562		0.623948	0.326244	0.426433
	26	0.800234	0.444672	0.914252			0.972119		0.660203	0.366868	0.123151
	27	0.792973	0.447801	0.901104			0.576453		0.62625	0.982234
	28	0.233195		0.697615			0.92153		0.349265	1.06375
	29	0.752131		0.986467			0.687027		0.51782
	30	0.944551		0.636652			0.740581		0.319437
	31	0.970312		0.756903			0.519158		0.356318
	32	0.89991		0.859779			0.557683		0.298626
	33	0.960162		0.885686			0.48579		0.345245
	34	0.842644		0.708813			0.503932		0.324519
	35	0.876543		0.735354			0.648852		0.370285
	36	0.870399		0.674123			0.380038		0.4274
	37	0.816526		0.641127			0.305555		0.293352
	38	0.823331		0.770198			0.363409		0.49279
	39	0.582766		0.739839			0.642873		0.119122
	40			0.679126			0.540074		0.530392
	41			0.585937			0.437746		0.506208
	42			0.589681			0.858558		0.212323
	43			0.693067			0.768573		0.348878
	44			0.590468
	45			0.665097
	46			0.824999
	47			0.703812
	48			0.632981

## Sheet: Figure 1G H 
G. Peak response DF/F	Odor	MA	2-but	EL	EP	EA	2-pen	GA	AA	IAA	HA	2-hep	1-hex	EB	MCH	Lin
	Average	2.70981	1.73377	0.684959	1.88476	0.840019	0.510319	0.485483	0.995427	1.27827	0.401565	0.275731	0.710661	0.180796	0.400471	0.0388929
	SEM	0.439454	0.223219	0.298712	0.550289	0.205525	0.119481	0.153744	0.20132	0.244126	0.158979	0.0616111	0.268366	0.062064	0.213753	0.0388929
#Fly	1	3.732	0.9112	0	0.7184	0	0	0	0	0	0.4893	0	0	0.3338	0	0
	2	3.551	0.7293	0	0.8514	0	0	0	1.431	0	2.763	0	0	0.5336	0	0
	3	7.128	1.552	0	0	0.8538	0	4.713	0.3841	2.879	0.8837	0	6.106	0.2135	3.11	0
	4	3.037	2.504	0.6273	0.9985	0.7555	0	0	3.715	0	0	0.4782	0	0.8357	0	0
	5	9.143	1.439	0	0	0.926	0	0	0	0	0	0	1.133	0	0	0.5445
	6	1.658	1.666	0.8628	0.596	0.2613	0	0.3168	0	0.658	0	0.5534	0	0	0	0
	7	1.299	5.751	0	0	3.377	0.8366	0.3582	0	0.4035	0	0	0	0	0	0
	8	3.453	5.142	1.504	0.4459	0	1.415	0.8162	0	0.6804	0	0.503598	0.7409	0	0	0
	9	2.124	3.51	4.999	3.906	0	0	1.196	1.167	1.618	0	0.301587	1.452	0	2.017	0
	10	2.149	3.157	1.616	2.082	0	1.31	0	1.42	0	0	0.7481	0	0.5818	0	0
	11	2.635	3.338	0	2.774	0	1.092	0	2.191	1.237	0	0.465607	0	0.723	0	0
	12	3.522	1.303	0	5.187	0.8715	0.4962	0.7633	1.467	1.555	0	0	0.5352	1.152	0	0
	13	4.008	1.026	0	9.953	0	0	1.167	0	2.415	0	0	1.128	0	0	0
	14	3.953	1.722	0	0.5523	0	0.7681	0.4648	0	3.584	0	0.7395	1.321	0	0	0
	15	2.522	0	0	1.738	1.299	1.203	0.5344	1.35	1.719	0	0.2867	0.3065	0.5081	0.862
	16	2.133	0.8421	0	1.279	0	0.5265	0.2547	0.6646	1.157	0.9508	0.4119	1.44	0	0.819
	17	1.317	0.6407	2.084	1.847	0.6795	1.316	0.1791	1.003	1.271	0.7956	0.4326	0	0	0
	18	2.135	0	0.636162	2.556	0	0.7659	0.4738	1.359	0	1.48	0	0.5315	0
	19	1.075	3.312		0.326	1.839	0.9874	0.3951	0.9511	1.899	0.6689	0.3177	0.8876	0
	20	0	4.179			0	0	0	0	1.66	0		0	0
	21	0.9896	1.8			1.319	0	0.196	0	2.307			0.4004	0
	22	0.762	4.369			0.5035		0.224	0	3.459			0.3631	0
	23	0	5.07			2.913		0	1.289	5.457			0	0
	24		1.385			3.509		0	1.48	0.2341				0
	25		1.558			0.9355		0	0	0.5419				0
	26		3.478			2.224		0	1.105	0.283				0
	27		2.076			0.4139		0	0.4703	0.6177				0
	28		1.754					1.351	2.818	0.7958
	29		1.086					2.582	0	0.6384
	30		0					1.492	1.326
	31		0					0	2.676
	32		0					0	0
	33		0.4067					0	4.582
	34		1.854					0
	35		2.332					0
	36		1.185					0
	37		2.583
	38		0
	39		0.6796
	40		0.9914
	41		0.9527
	42		0.8884
	43		0.3715
	44		0
	45		0
	46		2.209
H. %responding cells
	Odor	MA	2-but	EL	EP	EA	2-pen	GA	AA	IAA	HA	2-hep	1-hex	EB	MCH	Linalool
	Total No. of cells	23	46	18	19	27	21	36	33	29	20	19	23	27	17	14
	Responding	21	38	7	16	16	11	18	20	23	7	11	13	8	4	1
	% responding	91.3043	82.6087	38.8889	84.2105	59.2593	52.381	50	60.6061	79.3103	35	57.8947	56.5217	29.6296	23.5294	7.14286

## Sheet: Figure 1I
I. Response persistence	Odor	MA	2-but	EL	EP	EA	2-pen	GA	AA	IAA	HA	2-hep	1-hex	EB	MCH	Lin
	Average	0.850666	0.726632	0.642405	0.542169	0.682009	0.679589	0.441397	0.502646	0.411654	0.337916	0.463251	0.552598	0.277189	0.565536	0.483227
	SEM	0.0434343	0.0267628	0.0843279	0.0390415	0.0472554	0.0563408	0.0486036	0.0304134	0.0456755	0.0486343	0.0816441	0.0608514	0.0455819	0.144073
#Fly	1	0.293723	0.793421	0.394986	0.236526	0.680311	0.351245	0.736566	0.489715	0.657477	0.483138	0.426358	0.69269	0.217514	0.819012	0.483227
	2	0.961661	0.834564	0.175454	0.390775	0.717924	0.82333	0.270892	0.298404	0.591068	0.226823	0.135918	0.5406	0.298777	0.747081
	3	0.608443	0.754758	0.675173	0.608032	0.14596	0.820266	0.0967139	0.546116	0.379138	0.513532	0.125317	0.169854	0.28455	0.178831
	4	0.871554	0.880513	0.72067	0.464012	0.755717	0.7815	0.31281	0.643043	0.758222	0.359976	0.484124	0.838141	0.0931001	0.51722
	5	0.802661	0.994238	0.716608	0.360939	0.777869	0.693707	0.718186	0.457505	0.820682	0.35755	0.623979	0.236619	0.203878
	6	0.349925	0.884559	0.810318	0.866347	0.835466	0.462554	0.574861	0.525424	0.322733	0.176232	0.829745	0.492439	0.455977
	7	0.965672	0.500937	0.742933	0.667844	0.634368	0.624993	0.63227	0.662419	0.311653	0.248159	0.57055	0.444761	0.386525
	8	0.825755	0.857839	0.903098	0.661596	0.655775	0.425407	0.540819	0.624976	0.373199		0.630993	0.414213
	9	0.820768	0.772661		0.542259	0.485952	0.873533	0.581665	0.487889	0.255555		0.114137	0.772943
	10	0.95468	0.935793		0.609953	0.703262	0.76323	0.269168	0.719644	0.700762		0.292381	0.386406
	11	0.951591	0.850559		0.40533	0.828223	0.855718	0.102695	0.255244	0.503694		0.862262	0.814334
	12	0.938971	0.95154		0.538669	0.881019		0.565972	0.387591	0.259151			0.770895
	13	0.990314	0.647663		0.460944	0.552648		0.687056	0.393585	0.303325			0.609875
	14	0.987558	0.769215		0.597082	0.778423		0.419917	0.354926	0.554885
	15	0.982505	0.949808		0.736807	0.797213		0.541501	0.486983	0.421882
	16	0.798011	0.726589		0.52759			0.309293	0.60432	0.17645
	17	0.979935	0.806333					0.196682	0.392104	0.238246
	18	0.993254	0.873229					0.388083	0.675036	0.217434
	19	0.921709	0.751167						0.545352	0.266035
	20	0.943111	0.74812							0.125019
	21	0.922181	0.780265							0.206772
	22		0.798877							0.200554
	23		0.863063							0.824104
	24		0.611035
	25		0.586595
	26		0.573807
	27		0.669762
	28		0.704609
	29		0.735218
	30		0.732372
	31		0.469578
	32		0.773357
	33		0.494967
	34		0.760509
	35		0.665844
	36		0.340797
	37		0.437731
	38		0.330125

## Sheet: Figure 1F J
F.	Normalized data for R37G11							J.	Normalized data for R48F03
Odor	Peak	Responding cells	Area under the curve	Time to peak	Response persistence			Odor	Peak	Responding cells	Area under the curve	Time to peak	Response persistence
Methyl Acetate	0.685571	0.982228	0.966747	0.781573	1			Methyl acetate	1	1	1	1	1
ACV	1	1	-0.413286	0.0996463	-0.295756			2-Butanone	0.454659	0.977434	0.515323	0.553776	0.489666
2-Butanone	0.943531	0.6498	1	0.534768	0.788413			Ethyl lactate	0.243451	-0.34061	0.504604	0.441093	0.325919
Ethyl lactate	0.868239	0.56257	0.450132	1	0.358188			Ethyl propionate	0.53903	0.806703	0.387454	0.077128	0.0016612
Ethyl propionate	0.354372	0.434154	0.11124	0.442909	0.307971			Ethyl acetate	-0.03095	0.126814	0.107598	0.226996	0.454069
Ethyl acetate	0.436356	0.330931	0.371604	0.226227	0.502913			2-pentanone	-0.22908	-0.06061	-0.23769	0.326157	0.446302
2-Pentanone	0.472956	0.252095	0.24659	0.272425	0.546923			Geranyl acetate	-0.24294	-0.12549	-0.24982	-0.44381	-0.324538
GA	0.396295	0.158606	-0.415252	-0.041905	-0.225791			Acetic acid	0.041966	0.270057	-0.0509	-0.32301	-0.126489
Acetic acid	0.446604	0.127893	-0.161716	0.00683165	0.141523			IAA	0.199869	0.673179	-0.07716	-0.23174	-0.420651
IAA	0.126217	-0.14547	0.0160255	-0.185245	-0.1736			Hexyl Acetate	-0.28982	-0.53422	-0.34243	-0.35501	-0.659475
hexyl acetate	0.285941	-0.18541	0.0100231	-0.233969	-0.310426			2-heptanone	-0.36017	0.089632	-0.34791	-0.33811	-0.253668
2-heptanone	0.0422	-0.21495	-0.365351	-0.23872	-0.348793			1-hexanol	-0.11711	0.05222	-0.10698	-0.17032	0.0353167
3OCT	0.341195	-0.24874	-0.388405	-0.282044	-0.544581			Ethyl Benzoate	-0.41319	-0.68055	-0.41081	-0.65261	-0.855907
1-Hexanol	-0.54951	-0.43626	-0.318855	-0.296657	0.274117			MCH	-0.29044	-0.84678	-0.23838	0.411796	0.0770625
G-decalactone	-0.38349	-0.4628	-0.348972	-0.343834	-0.497186			linalool	-0.50527	-1.40778	-0.4529	-0.52235	-0.189269
Methyl salicilate	-0.62763	-0.50876	-0.274055	-0.335175	-0.266416
Ethyl benzoate	-1.1945	-0.5432	-0.309753	-0.33038	-0.498032
Benzaldehyde	-1.10817	-0.54707	-0.192924	-0.339648	-0.66843
MCH	-0.93689	-0.57673	0.247022	-0.354687	0.0165461
linalool	-1.59928	-0.62888	-0.230814	-0.382117	-0.107585

## Sheet: Figure 2
C. R37G11									R48F03
Within fly correlation									Within fly correlation
#Fly	number of neurons	number of odors	neurons correlation	odors correlation					#Fly	number of neurons	number of odors	neurons correlation	odors correlation
1	4	4	0.8263	0.2637					1	5	5	0.2812	0.1846
2	4	8	0.8131	0.2066					2	6	6	0.5211	0.183
3	3	8	0.8551	-0.0388					3	11	4	0.4936	0.1144
4	2	8	0.7643	0.265					4	6	7	0.155	0.1149
5	5	8	0.6982	-0.1296					5	7	10	0.4535	0.2522
6	3	8	0.7663	0.1759					6	6	9	0.1387	0.0385
7	5	8	0.8422	0.1034					7	8	3	0.2031	0.1182
8	5	3	0.7853	-0.0376					8	6	5	0.5149	0.242
9	4	9	0.7926	0.3089					9	6	6	0.6174	0.4714
10	4	8	0.769	0.0508
11	3	7	0.6684	0.1523
12	6	7	0.5673	0.1287
13	4	4	0.6233	-0.1136
14	4	6	0.5066	0.3726
15	6	4	0.6807	0.4806
16	4	1	0.6895
17	5	5	0.7851	0.3625
18	4	5	0.8742
19	3	4	0.8808
20	6	4	0.5293	0.3129
21	5	12	0.8177	0.3914
22	4	7	0.7721	0.2122
23	7	11	0.554	0.1403
24	5	9	0.3524	0.094
25	4	4	0.5661	0.3622
26	2	3	0.6936	-0.0091
E. R37G11-GAL4									R48F03
Between flies correlation									Between flies correlation
Odor		Correlation							Odor		Correlation
2-but		0.2671							2-but		0.2214
GA		0.7615							1-hex		0.441
MA		0.5834							MCH		0.0002
MCH		0.3117							IAA		0.3892
IAA		0.484							GA		0.4125
MS		0.5393							MA		0.5463
EA		0.3012							AA		0.4214
2-hep		0.6723							HA		0.2713
HA		0.6519							Lin		0.1513
1-hex		0.7358							EB		0.5162
g-dec		0.7516							EA		0.0846
EB		0.7439							EP		0.3953
AA		0.6387							2-hep		0.4917
EL		0.4719							EL		0.2618
EP		0.4054							2-pen		0.2385
2-pen		0.0693
BNZ		0.5185

## Sheet: Figure 3B
Odor	2-butanone						Methyl acetate						Ethyl acetate						Ethyl lactate						2-heptanone						Hexyl acetate
Condition	37G11-GAL4	UAS-shibirets1	UAS-shibirets1>37G11-GAL4 32 deg	UAS-shibirets1>37G11-GAL4 23 deg			37G11-GAL4	UAS-shibirets1	UAS-shibirets1>37G11-GAL4 32 deg	UAS-shibirets1>37G11-GAL4 23 deg			37G11-GAL4	UAS-shibirets1	UAS-shibirets1>37G11-GAL4 32 deg	UAS-shibirets1>37G11-GAL4 23 deg			37G11-GAL4	UAS-shibirets1	UAS-shibirets1>37G11-GAL4 32 deg	UAS-shibirets1>37G11-GAL4 23 deg			37G11-GAL4	UAS-shibirets1	UAS-shibirets1>37G11-GAL4 32 deg	UAS-shibirets1>37G11-GAL4 23 deg			37G11-GAL4	UAS-shibirets1	UAS-shibirets1>37G11-GAL4 32 deg	UAS-shibirets1>37G11-GAL4 23 deg
Average	-69.8736	-72.9405	-42.1845	-67.885			-73.4839	-80.7684	-62.0465	-81.1073			-74.631	-80.1877	-60.6998	-85.4955			-51.824	-57.3997	-47.9362	-53.7764			-46.3162	-53.3904	-35.5125	-48.4942			-15.1758	-7.24341	7.89371	-13.889
SEM	2.22344	3.07664	3.21402	2.43082			1.56833	2.19069	2.78567	2.62979			1.87709	3.07887	3.29372	1.55745			2.83895	3.51486	3.02969	3.93395			2.39139	2.67731	2.98656	3.92404			3.70729	2.48117	2.86339	3.2805
#Flies	74	62	77	50			62	41	53	24			46	39	60	40			34	41	38	21			66	56	50	38			39	69	63	60
	-100	-92.6196	2.6083	-52.9443			-66.3008	-75.3464	-75.6061	-81.0684			-63.2356	-71.7491	-73.7668	-92.1519			-61.4012	-69.8611	-30.8556	-31.1874			-63.9662	-54.6302	-32.886	-80.362			-30.4942	-31.7338	18.6859	-29.2551
	-100	-98.6873	-5.3301	-72.457			-64.8073	-76.2782	-78.879	-96.4661			-83.9204	-98.4532	-61.7999	-81.0059			-63.446	-39.0219	-64.0702	-59.7575			-35.979	-64.4615	-74.2078	-71.14			19.3903	19.5957	-25.7164	-25.0002
	-93.2614	-71.5506	-52.9532	-71.4954			-53.4422	-40.1617	-85.9322	-72.3242			-69.6479	-100	0.8872	-84.2182			-58.0486	-71.201	-9.8739	-53.3444			-20.9884	-67.0749	0.3201	-47.9167			-31.1367	16.1626	-29.6274	3.4099
	-87.3869	-89.7866	-33.9852	-87.337			-88.8548	-69.965	-95.9124	-100			-80.9754	-5.2232	-100	-100			-45.33	-49.2891	-19.9041	-46.2133			-62.5438	-54.9258	-42.2695	-8.8715			-6.7804	16.0868	-8.401	-7.7346
	-85.7847	-74.6725	-46.0607	-84.74			-77.9384	-74.5857	-83.9786	-95.7983			-74.1989	-70.0271	-74.2327	-100			-30.5307	-45.1596	-24.4006	-48.9089			-35.4246	-80.8399	-54.3085	-55.0681			-21.2172	-19.4999	-1.5757	0.1098
	-84.4088	-96.762	-38.3914	-67.234			-64.7176	-52.2711	-79.5663	-79.7464			-83.252	-83.0444	-60.8448	-79.3129			-40.4246	-80.8025	-56.3949	-48.2627			-71.1751	-42.6166	-39.4279	-59.7305			-36.8311	-12.0338	-18.8749	-37.8362
	-79.7472	-88.6796	-19.147	-80.0758			-59.4046	-49.8548	-53.0839	-49.1309			-74.8702	-81.0613	-83.5672	-74.5617			-54.1404	-68.9287	-42.826	-46.1657			-49.8422	-34.5717	-67.087	-43.1056			-35.3978	-4.5768	-34.2018	7.2257
	-86.9312	-93.8156	-16.7695	-69.217			-68.1049	-97.6065	-68.3908	-85.2328			-72.8099	-98.3363	-76.2985	-76.3062			-59.1265	-67.4047	-31.4411	-55.6753			-48.0901	-48.3045	-29.2143	-62.768			-15.0672	-27.589	17.6789	5.3973
	-74.6102	-91.597	-41.5624	-65.0438			-72.1662	-90.6029	-81.2353	-90.697			-78.2349	-57.159	-77.0031	-83.5708			-65.6342	-60.1703	-39.3092	-61.0436			-58.017	-82.8166	-35.3219	-40.1813			-49.5198	-19.5525	12.2498	-69.4599
	-88.7299	-93.6114	-31.283	-68.779			-59.1179	-90.4875	-73.7625	-71.0572			-62.0707	-89.2002	-63.2688	-85.6399			-55.2439	-47.6567	-9.4742	-71.4655			-1.6413	-51.717	-37.1774	-43.1901			-31.0983	-23.6036	33.7319	16.0781
	-88.9948	-95.7677	-36.9488	-10.2383			-76.3559	-77.9528	-77.4456	-91.7099			-82.669	-98.9787	-68.4035	-97.6357			-54.6938	-81.6184	-30.9822	-38.1949			-0.0671	-41.8208	-0.0121	-41.7278			-12.7337	42.3407	-22.5303	-26.8574
	-79.7144	-86.1406	-3.8746	-80.9453			-42.2763	-86.4917	-75.8646	-98.6581			-76.4233	-85.9626	-19.8264	-97.8408			-34.0502	-67.1198	-44.9024	-63.1623			-51.2191	-24.0924	-46.7177	-56.8427			28.0634	1.8005	10.8497	1.784
	-85.792	-73.1914	-27.3093	-81.644			-67.3189	-79.1391	-89.6949	-74.4009			-44.0713	-96.4109	-7.2567	-98.4818			-59.8494	-71.088	-38.0096	-67.8525			-12.844	-57.7565	-72.0468	5.3483			-4.4053	6.793	25.3523	-15.954
	-63.8872	-87.7176	-29.7684	-61.103			-68.3663	-92.2958	-70.412	-77.4082			-68.9241	-73.9143	-22.5748	-88.8306			-61.4019	-48.0594	-45.9463	-68.6233			-49.0542	-24.8456	-25.6487	-55.2913			-15.8165	-20.0597	18.3774	-12.4369
	-45.5237	-67.0945	-40.8309	-55.9652			-47.239	-77.4172	6.6475	-75.77			-100	-68.2236	-69.912	-91.2219			-44.8938	-50.3996	-16.7064	-85.1157			-71.8707	-71.3468	-55.9441	-57.2475			4.2481	-25.6483	29.0885	-6.1422
	-78.2911	-32.0883	-60.9521	-78.5531			-76.8849	-87.8324	-67.2955	-83.213			-49.2052	-74.643	-79.9552	-73.0341			-74.501	-66.9146	-42.6506	-60.3547			-36.3599	-46.056	-31.3467	-43.3896			-27.8096	-59.5043	38.2487	-0.0886
	-90.0814	-29.3152	-51.3793	-74.7574			-87.0999	-87.3906	-62.9772	-82.2754			-60.9749	-74.9625	-55.2644	-59.0131			-61.6053	-38.3964	-60.598	-40.7446			-12.0556	-23.1248	-62.1548	-58.2132			18.1282	-7.9206	16.0491	7.9728
	-82.7845	-96.6744	-29.8189	-79.7724			-66.709	-54.382	-77.038	-68.5633			-64.8094	-100	-38.7736	-79.0318			-34.9335	-75.2555	-61.8171	-67.0395			-69.975	-60.7125	-41.8053	-76.8604			-61.862	30.8985	15.8164	-20.9689
	-72.4591	-86.2282	-51.088	-75.6042			-89.8454	-85.3559	-31.8044	-78.1031			-66.996	-82.3188	-66.6198	-73.2978			-42.6076	-33.2858	-68.2144	-56.7114			-28.977	-86.6905	-8.8616	30.4771			-22.7049	-31.5437	-25.2115	9.4132
	-50.3297	-86.6951	-56.9973	-70.8143			-74.8705	-85.0901	-56.4648	-61.3127			-85.0875	-86.1961	-81.878	-82.0551			-66.0685	-66.7035	-67.4301	-62.3786			-59.8743	-84.1501	-38.128	-79.93			35.0754	-24.403	-5.663	-3.8391
	-83.9216	-29.287	-26.8672	-89.9348			-82.1132	-94.923	-61.7165	-93.5473			-79.8928	-95.7693	-70.206	-86.2853			-57.7859	-68.7812	-55.9891	2.8975			-30.0177	-76.9985	-7.4453	-62.2408			-37.7374	-14.2282	36.3824	9.0941
	-56.6446	-85.5643	2.146	-71.5751			-65.3653	-66.9692	-69.0142	-75.2435			-82.7234	-72.5704	-54.9219	-85.9726			-49.9629	-6.2153	-55.2				-62.9973	-85.203	-68.2768	-82.2575			6.5902	-18.34	-9.4005	-18.8082
	-77.3033	-66.4717	-38.7207	-71.1048			-50.4196	-68.3999	-76.4525	-97.1412			-74.8477	-96.8203	-62.3874	-84.2155			-54.5743	-51.9193	-62.5555				-10.6706	-61.424	-31.2443	-42.4829			32.2424	38.2288	6.9513	16.1539
	-74.8195	-67.6744	-27.4034	-45.7187			-61.2463	-76.627	-67.0003	-67.7068			-75.4925	-42.4304	-79.5735	-83.0184			-53.1825	-69.1853	-54.1426				-48.911	-78.932	-23.6823	-36.0948			-11.1887	-4.0629	-5.8967	-19.3616
	-78.8521	-88.3905	-35.2289	-77.9675			-68.4572	-77.9109	-47.0097				-72.4822	-87.0182	-94.8658	-81.2112			-64.8122	-78.2643	-21.3854				-22.2638	-58.9434	-5.5379	-75.167			-30.3815	35.6756	-0.7541	-18.2552
	-60.4882	-75.661	-49.382	-70.8878			-64.7815	-82.202	-51.2996				-75.5455	-93.3757	-75.3151	-100			11.9592	-65.4817	-64.6813				-38.9245	-47.931	-33.1734	-19.7245			1.8011	-32.3098	-8.4861	-17.4398
	-81.5636	-5.4201	-16.9158	-29.1351			-74.5853	-93.8142	-72.8979				-86.9287	-68.1942	-81.7915	-94.6617			-44.0327	-87.803	-72.3895				-54.7764	-68.564	-18.5425	-73.9054			-28.49	-9.6428	6.4787	-32.8028
	-100	-66.0235	-63.1801	-18.4313			-80.04	-60.3398	-85.3551				-93.0266	-69.4574	-70.9961	-61.3416			-34.6128	-21.141	-63.0783				-52.3225	-53.9745	-44.8424	-40.2783			-25.8626	-6.727	-8.0835	-13.5701
	-72.6306	-97.2003	-45.5473	-67.9123			-69.7669	-73.9411	-84.622				-82.0204	-74.2573	-70.7038	-73.9173			-78.3229	-58.1389	-36.8647				1.5538	-48.1285	-7.3618	-38.8348			-17.0463	1.8804	13.0778	-0.5544
	-86.7812	-89.0297	-3.6592	-59.6234			-73.1532	-92.5594	-83.7509				-88.676	-77.4454	-51.5025	-83.487			-43.1341	-60.3637	-63.3725				-74.9112	-38.663	-55.6778	-70.296			-0.8251	-2.7679	-7.0029	-53.1678
	-62.1185	-89.7346	8.9614	-48.4709			-51.3335	-87.4541	-78.1728				-82.9013	-94.6908	-47.8099	-87.5125			-65.7469	-28.4676	-56.9927				-28.7556	-34.803	-35.0367	-12.8487			-37.4337	-23.7918	22.3167	-14.6771
	-92.2404	-76.2581	-8.6387	-71.2964			-90.4293	-98.1027	-59.0132				-93.4947	-57.4126	-56.0624	-97.0545			-57.9643	-71.2002	-53.9012				-50.5989	-60.029	-25.2116	-62.5015			-11.8245	-40.2888	2.1845	-23.5017
	-69.6604	-97.3462	-27.8118	-87.4857			-70.7323	-92.5005	-65.5456				-84.5369	-82.5777	-4.3614	-92.4468			-34.7347	-52.4028	-44.0921				-39.778	-33.1735	-61.0972	-26.5214			-15.5022	6.2673	5.102	14.9107
	-70.6787	-66.4406	-14.501	-72.6964			-56.5773	-98.0747	-73.7642				-44.4547	-81.002	-68.2539	-95.2464			-67.1783	-51.6731	-69.4757				-45.5802	-61.575	-24.8807	-55.6526			9.9468	17.7714	-7.8261	3.1792
	-98.1032	-67.9352	-51.5635	-79.9587			-62.5288	-78.1726	-39.4676				-44.7769	-98.8623	-59.0974	-79.5479				31.023	-57.8075				-49.5405	-29.8489	-16.6511	-60.462			-40.0952	-18.2281	-24.3986	-60.1809
	-73.5312	-97.5795	9.7146	-77.5104			-77.5579	-85.8144	-45.8321				-71.4038	-100	-57.6	-86.2059				-75.0191	-80.1877				-68.2858	-63.0256	-14.6381	-35.4004			-37.757	-6.1819	21.6817	0.5213
	-84.0723	-97.3753	-37.4652	-94.5174			-71.9635	-88.4421	-0.8493				-81.1821	-88.5018	-38.459	-91.3346				-72.5343	-71.6696				-64.4613	-66.0345	-32.6711	-57.9792			-6.9184	-24.2207	19.4833	-24.5984
	-84.8266	-97.3454	-49.225	-79.0257			-94.6888	-92.2112	-46.3011				-76.1065	-51.6539	-26.4377	-82.6632				-77.5288	-31.9817				-39.9474	-66.0102	-31.3265	-44.1196			-45.9643	-10.531	9.1928	7.613
	-89.2649	-66.9353	14.9973	-84.9437			-75.8993	-82.5191	-56.192				-66.8864	-99.4166	-57.5493	-93.8466				-59.0321					-63.7066	-57.0427	-16.4231				2.5604	-18.4536	3.3724	-1.9866
	-97.6941	-74.7854	-56.198	-81.4429			-61.5663	-94.6908	-69.7387				-82.2608		-70.3006	-82.6417				-51.5516					-56.5447	17.2212	-48.3697					-20.4367	21.1695	4.9279
	-44.4802	-88.4464	-8.7094	-78.0001			-72.7472	-95.3298	-55.383				-63.404		13.5858					-79.3693					-53.6688	-47.8705	-22.1398					16.3274	-13.2516	-71.4994
	-17.0576	-27.0985	7.1649	-56.2983			-74.3799		-32.0319				-77.005		-71.7505										-29.1183	-62.3802	-47.261					7.6146	-1.1733	-2.5232
	-52.8178	-64.4256	-40.9214	-63.3165			-85.0592		-56.5764				-89.965		4.3946										-30.7002	-13.4633	-40.6099					-21.2084	4.8443	-12.4703
	-61.6351	-90.0233	-35.0168	-37.8867			-67.435		-48.0176				-60.6127		-39.8361										-48.8181	-31.1262	1.2497					-25.0191	16.6358	3.7456
	-53.7261	-89.6733	-13.9862	-52.0126			-78.176		-58.4156				-76.22		-57.2796										-64.1121	-57.4207	-66.2006					5.0274	53.7441	-5.2034
	-43.365	-88.0936	-20.1349	-77.7			-80.0419		-59.431				-83.8027		-55.7074										-62.7711	-67.8594	-43.5908					-26.8693	-27.4038	-30.6681
	-39.1969	1.9728	-92.56	-72.4621			-98.337		-33.7304						-73.2165										-56.1729	-76.867	-27.5616					-37.1894	38.1389	-32.2353
	-47.9164	-74.3221	-73.9207	-69.4423			-85.4057		-68.9728						-80.6228										-48.1689	-62.5558	-87.1062					21.6131	2.0275	14.1884
	-38.6972	-71.6968	-67.1189	-56.9143			-87.1645		-32.846						-86.7844										-53.8086	-27.8952	-37.792					8.0502	32.7298	-20.5253
	-51.561	-58.6979	-29.7974	-61.857			-78.0871		-51.9027						-79.6329										-77.1492	-66.9966	-8.2766					-18.4561	36.7329	-26.9015
	-48.4393	-63.8724	-74.9156				-76.1613		-54.6446						-73.8276										-60.6432	-60.1982						6.8317	18.0206	-72.5786
	-62.0086	-81.5002	-30.7099				-90.0226		-59.3412						-88.0688										-70.18	-28.3508						-14.5076	24.3304	23.6158
	-52.6145	-52.0097	-75.2042				-92.7655		-64.482						-83.1936										-18.3004	-43.3491						-26.0865	39.2694	-56.1662
	-52.9573	-67.6068	-74.9086				-59.0432								-90.6328										-66.8818	-49.2252						2.1029	69.7916	-2.1512
	-28.4266	-12.5484	-62.8646				-78.6407								-90.3151										-19.844	-57.5413						0.156	40.0888	-17.4464
	-56.5794	-52.2007	-92.2079				-86.6686								-46.2723										-50.3942	-61.1223						-2.7902	-20.0951	-28.2573
	-72.7142	-64.025	-98.133				-87.4487								-81.3554										-48.6423							-4.417	-37.7449	28.0264
	-53.5902	-30.9037	-81.2981				-91.5392								-66.2675										-58.1606							-10.7263	30.2182	-58.2176
	-81.736	-84.5636	-42.2987				-86.5228								-41.5456										-69.1679							12.7321	11.4211	42.9497
	-83.6905	-85.9344	-56.0821				-73.5379								-75.106										-57.6058							9.2651	22.9529	-62.3359
	-68.4364	-55.5588	-53.4309				-75.8948																		-30.7153							-15.8325	-26.2561
	-83.8046	-85.931	-93.9562				-75.896																		-28.2628							-24.1707	14.8393
	-87.5385		-62.7111																						-54.219							30.0839	7.5719
	-71.3452		-77.0334																						-56.3504							-22.3614
	-95.7993		-79.3094																						-60.5547							-14.0856
	-40.9823		-1.0631																						-41.0511							-14.7579
	-45.0666		-82.0831																													7.5934
	-48.3093		-18.732																													-41.3014
	-74.4629		-64.9539																													16.9651
	-59.5806		-46.2146
	-63.3498		-56.8696
	-51.0375		-66.3276
	-80.3582		-81.0363
	-43.4509		-5.7663
			-74.5864
			-53.7446
			-78.4362
	Geranyl acetate						ACV						MCH						3-octanol						ethyl benzoate						1-hexanol
	37G11-GAL4	UAS-shibirets1	UAS-shibirets1>37G11-GAL4 32 deg	UAS-shibirets1>37G11-GAL4 23 deg			37G11-GAL4	UAS-shibirets1	UAS-shibirets1>37G11-GAL4 32 deg	UAS-shibirets1>37G11-GAL4 23 deg			37G11-GAL4	UAS-shibirets1	UAS-shibirets1>37G11-GAL4 32 deg	UAS-shibirets1>37G11-GAL4 23 deg			37G11-GAL4	UAS-shibirets1	UAS-shibirets1>37G11-GAL4 32 deg	UAS-shibirets1>37G11-GAL4 23 deg			37G11-GAL4	UAS-shibirets1	UAS-shibirets1>37G11-GAL4 32 deg	UAS-shibirets1>37G11-GAL4 23 deg			37G11-GAL4	UAS-shibirets1	UAS-shibirets1>37G11-GAL4 32 deg	UAS-shibirets1>37G11-GAL4 23 deg
	1.53576	1.16015	26.9855	9.56654			5.05787	6.25725	18.4744	-5.69936			-23.1058	-23.4492	-23.4911	-45.4524			-8.22408	-13.496	-5.37418	-31.1498			-30.1727	-25.1864	-24.9507	-40.3347			-8.57481	16.9177	3.84309	-5.52316
	4.15169	2.34438	2.78435	4.9987			1.76094	2.30015	1.7895	2.85517			3.7851	4.23831	3.36605	3.1234			2.60188	2.37693	2.64019	2.99114			2.11285	2.10554	2.13892	3.39095			3.79168	4.28886	3.41271	3.48449
	48	50	62	45			109	79	137	78			57	44	40	43			53	55	47	50			56	61	53	41			52	50	67	49
	-10.0452	2.2233	23.8885	34.6657			15.8384	-2.6923	42.5828	1.8387			-37.4298	-16.496	-34.8907	-82.1679			-25.5871	10.0165	0.1935	-18.0281			-55.0915	-35.5356	-32.0156	-9.7427			-10.9024	-17.1004	24.7711	-14.6104
	3.054	11.8313	43.0052	-10.3652			50.043	25.7374	-0.5207	13.2012			12.9992	-64.755	0.5589	-63.2264			-2.5803	-24.089	3.6913	-38.4324			-48.6866	-31.1038	-27.9149	-33.9342			-31.0616	22.644	-13.7615	-9.5262
	28.3559	18.2014	66.0871	60.6201			36.9503	4.8041	21.8655	-47.4429			-2.7388	53.1767	-44.3355	-60.8636			-42.9814	-24.9073	-20.2422	-60.6072			-46.3321	-30.9831	-10.3128	-49.0016			53.3571	32.7534	-11.2655	-9.2576
	-32.3114	-13.3938	33.0235	9.8212			-0.3794	-2.9312	49.9007	7.6366			-40.5271	-29.2902	-65.7177	-72.1578			-10.1584	-13.7339	-18.007	-47.9069			-14.7902	-37.8263	-21.6116	-48.6191			-39.2304	-31.976	-55.521	51.1932
	-17.0661	3.733	12.3338	61.0655			12.3927	11.4235	26.3997	37.1689			24.7936	-60.8633	-45.4126	-53.6834			-43.7453	-5.4635	5.0208	-36.7945			-34.717	-18.6534	-3.7152	-26.1235			-25.1629	-16.7678	-1.0108	-0.2365
	-44.6354	-17.6895	73.7924	47.2735			-11.4733	0.1081	9.4534	-24.0975			9.439	-40.3534	4.5815	-58.7309			35.3476	-75.29	-8.3656	-24.8668			-24.5863	-27.9002	-1.6817	-57.5426			-41.4726	40.7956	-10.4937	-29.9226
	-30.5903	-12.7244	64.8031	56.478			-4.2686	7.0194	58.7157	7.3335			-39.7415	-7.9446	-23.0391	-54.2375			-13.5685	-28.7204	1.4994	-17.6567			-35.3873	-20.6269	-22.6087	-27.9566			6.8065	-15.8873	-36.6093	-1.1123
	-24.7032	22.9017	6.5462	34.0361			22.774	20.2391	-2.3024	-9.1441			-12.6435	-24.6063	0.535	-56.6315			-24.3982	-12.3142	-27.2751	-6.5958			-9.0322	-41.1953	-1.2139	-14.216			-19.149	64.5767	1.543	32.2711
	14.6961	-19.2537	44.2292	-25.2484			11.5286	-14.0084	7.5129	-71.1066			-89.3793	-48.7897	-36.4503	-59.1113			-21.6786	-11.6794	11.891	-16.7546			-40.0847	-30.6648	-32.2619	-56.3139			7.0943	47.7804	7.4393	-69.2066
	-31.7133	-0.7882	13.5557	37.7444			-20.3309	-29.3949	5.176	1.4297			-24.7508	-8.5503	30.4552	-20.4775			-29.9812	12.9381	-0.6961	-22.4731			-15.9554	-36.2441	-2.9635	-15.1467			1.9403	41.4416	-16.0094	-51.6872
	29.9294	-29.3276	7.9482	20.5615			-9.7501	-20.932	34.6964	23.8218			-6.8809	-55.8335	-23.8728	-54.5883			-0.4106	-3.2089	3.8835	-17.0122			-20.4253	-28.8514	-6.3765	-16.5166			7.5197	59.7608	23.8532	19.0146
	15.4546	0.2367	26.1924	30.6228			19.2978	4.86	17.3923	-48.8984			-40.4953	8.6128	-50.6011	-34.3688			-39.5386	-17.0453	9.1168	-15.2061			-26.6248	-19.5225	-25.231	-3.7959			-26.694	14.5282	-15.3848	14.1602
	-1.1877	-37.8421	81.6746	0.1061			-6.0424	-0.6572	2.6616	1.112			-45.6043	-5.0315	-46.1992	-51.0904			-16.8078	-9.2928	36.6009	-13.6365			-58.7575	-38.9853	-6.3442	-31.8954			13.766	7.4603	-7.4811	1.8109
	27.2002	-9.7133	42.279	15.7862			-2.3642	16.0491	11.1139	-43.75			10.9149	-41.3139	-27.716	-50.9166			-1.345	-21.0742	2.2394	-29.2589			-38.5251	-35.69	-6.5925	-74.0061			-16.7812	13.2221	27.9569	-34.4678
	10.8261	-1.2201	5.6512	57.147			4.2873	-15.1015	14.6448	-16.6541			4.4034	-10.0661	-62.6594	-39.0229			16.1919	-31.5347	-3.2839	-60.9011			-14.6556	-34.3978	-17.5073	-52.0953			-23.269	-4.4805	13.9016	-6.0274
	41.7593	-21.5936	31.7411	-0.1069			7.4995	10.1011	19.8899	31.7533			-9.7727	-1.6514	-28.2853	-22.4405			-11.3022	0.6023	-26.5736	-53.2954			-65.5568	-45.9247	-20.1259	-27.8943			23.1514	-34.3373	56.7333	1.9009
	-17.7664	-26.3745	5.0984	28.2852			0.2745	-18.9697	-10.1037	-5.698			-31.6303	-31.6583	5.6148	-23.2582			-20.3837	-60.7351	-11.5108	-18.3033			-25.1484	-50.6869	-17.3224	-18.3262			-5.5764	-3.6309	23.5984	14.1303
	-37.8226	7.3522	27.277	77.3934			7.6265	8.3202	77.9953	2.0692			-15.2937	-50.6185	-25.3689	-63.3912			-7.7821	3.0223	2.9809	-49.2861			-17.9058	-33.9905	-27.0224	-18.5631			-39.4729	-7.855	-9.1467	-13.2817
	54.9991	5.0472	20.1997	-38.9112			-14.0363	-13.9991	36.711	46.5396			-39.0207	-11.9026	3.5001	-72.0637			40.566	-18.1674	-17.8544	-49.5317			-15.3366	-16.3569	-3.382	-73.4153			11.0236	59.0645	52.1718	-19.9586
	-25.9653	-3.6276	25.4348	57.0568			21.813	-20.1365	15.5338	-24.8682			-20.4494	-32.3695	-18.1291	-18.6198			23.7147	-30.8124	-3.636	-35.1216			-37.7575	-36.7901	-13.8092	-66.1832			-12.5109	10.886	-11.5124	-3.7401
	8.5564	14.1481	-1.2241	-26.1239			4.5019	33.2684	24.7194	-8.8162			-47.1265	-8.9532	-18.3964	-22.4988			-16.9656	5.3138	-12.8766	-26.1192			-21.0107	-24.3901	-44.7511	-48.7696			28.5214	9.3404	-51.8668	-34.1802
	-42.1099	16.1774	11.6776	-40.8078			11.096	-34.0006	-13.9836	5.6867			-31.3353	5.7916	-7.3236	-29.3601			7.4455	-39.2708	-21.8565	-16.6459			-45.1521	-21.6717	-14.6247	-65.2949			-24.6136	-15.9989	-0.8499	1.6225
	-34.6117	-23.281	10.7986	-64.9056			-12.1662	29.2181	50.9481	-40.1769			2.6325	-34.3501	-43.6368	0.4119			-5.4259	-3.4346	-0.777	-13.0005			-5.2325	-20.7728	-16.0517	-63.0422			-48.9355	3.6093	39.3135	-24.0323
	-66.011	-1.9119	39.2927	-42.0966			25.7805	5.1651	53.1915	11.2271			0.0956	10.3138	-39.847	-47.7172			-30.1207	-21.3598	4.9173	-22.514			-34.9041	-45.6595	-56.6156	-35.8661			-8.953	-6.6879	-14.3443	-16.568
	22.3241	-5.5496	42.6764	-42.4127			12.879	3.8522	33.9925	10.2727			-52.6988	-46.3834	-34.6719	-39.1878			-1.9644	-5.9528	7.0816	-60.1722			-7.183	-25.7313	-37.879	-68.7403			-5.016	4.1589	24.0965	-19.415
	41.7891	-12.1802	29.3023	-1.987			22.3328	13.9179	35.6032	26.6101			-43.3277	-14.4908	-29.6838	-43.8558			-20.8843	-8.3105	5.6807	-60.956			-27.3026	-23.0151	-20.9237	-72.8709			-1.2248	10.5324	55.5835	-35.0089
	53.0138	23.6154	11.7008	1.1154			14.197	13.864	44.1597	-11.0647			-16.0474	-21.3875	-38.9616	-3.8133			-13.3849	-7.1398	-28.9911	-68.6287			-15.939	-38.1424	-8.2859	-58.7414			9.3905	18.1398	25.7345	-49.4356
	-13.254	34.9232	26.2315	13.2708			-11.9627	-20.93	59.3847	6.5494			-43.1812	20.5026	-13.5697	-24.0403			-3.5581	-12.9584	-21.3304	-13.2263			-21.0719	-25.2471	-45.1407	-14.3875			18.8976	-24.9964	18.286	-25.2151
	-14.6871	0.737	57.8053	26.6547			18.0126	33.3642	-44.5185	-2.6343			-34.5167	-28.2441	-26.3497	-23.9326			-6.6997	-26.9358	17.2348	-56.0231			-26.0013	-39.8368	-20.9522	-74.1198			3.033	30.0027	36.6888	-6.7425
	7.2561	6.6134	45.2729	8.7075			5.1481	27.1684	18.096	14.4313			-41.9318	66.4721	-45.0017	-45.1449			19.2337	-1.7767	-0.2878	-37.7177			-13.1307	-9.8017	-26.6137	-53.6423			52.8434	-17.091	37.0716	1.752
	12.4153	10.9982	33.4449	-13.4536			30.8474	29.2971	49.0741	-3.1115			-59.2688	-47.8638	-47.7922	-42.7227			13.0837	-2.6219	35.9189	-27.571			-30.6712	-1.1175	-14.1264	-34.8153			2.9163	-16.1496	6.3238	25.6224
	-15.9446	4.7186	-0.8482	-6.0582			37.0364	2.0359	50.7497	-49.2114			-99.6205	-39.9048	-5.6402	-30.5263			5.8182	-7.4304	-34.3575	-48.5338			-8.2571	-36.7644	-55.832	-33.8495			-41.4407	19.2488	7.0921	-1.1623
	48.2255	14.3454	35.5744	26.5786			-34.7038	22.3998	51.7165	-13.1805			-20.1128	-53.1481	3.5955	-24.6271			22.9128	-22.8741	7.0227	-35.2292			-29.7087	3.3266	-50.9499	-75.1065			10.8486	27.1805	1.1997	8.9614
	44.6085	-22.4641	28.794	-9.6848			52.4003	-3.6318	1.544	-15.4826			-57.3136	-33.8354	-0.4135	-25.3016			0.4583	3.0858	-1.9231	-46.5906			-27.8054	-22.9111	-16.4026	-3.1222			-52.1726	25.4181	-8.176	21.6794
	-4.9626	4.0414	30.0298	-25.3094			12.7563	49.3394	2.8344	19.9234			-49.87	-47.7832	-21.8626	-73.5919			-14.2083	12.9905	-41.3186	-0.9691			-56.1752	-19.5829	-26.0612	-27.1173			7.9032	10.555	23.9305	-6.0113
	23.419	-4.5414	40.6352	18.8331			3.8926	28.2991	-15.783	-72.3643			-22.5359	-50.5611	-38.639	-76.9755			-17.4526	14.8613	-2.4346	-23.7704			-23.8641	-27.3738	-21.4412	-36.1759			-44.4565	31.7036	24.9359	18.2383
	-29.2599	-10.9682	62.128	-2.2198			18.5606	17.3885	8.8157	49.0076			-32.6515	-30.0157	-0.7006	-57.2818			9.8273	-6.4722	-13.5987	-41.2894			-19.459	-6.2998	-35.0264	-18.2948			-54.9166	55.1608	18.5055	-3.1507
	0.7109	44.3289	-0.8059	1.7779			-12.1729	34.2542	0.7854	-2.9153			-51.8253	-2.8615	-28.2453	-57.1301			-43.5334	6.4263	-6.8584	-4.7878			-26.7406	-13.8324	-42.7028	-20.8646			43.3121	85.6978	17.6822	1.399
	7.7868	-2.2513	-9.4306	-8.9162			20.7963	0.3494	10.1622	36.5149			-20.2014	-6.6606	-7.391	-77.4135			-11.1292	-25.4149	-2.2197	-2.8245			-34.868	-25.1263	-13.328	-31.7764			-18.5544	70.2694	29.4608	13.2242
	13.9983	7.69	13.2803	21.4868			24.0925	-15.4994	50.2139	-26.1468			-60.9547	-13.5018	-7.6821	-68.3101			-21.9099	-31.486	-8.9461	-22.8241			-44.7932	-26.615	-54.9929	-42.6685			-57.6583	-12.572	2.3786	15.2017
	27.6264	4.1507	20.9297	20.4342			20.7047	-12.0624	-1.3731	-1.5724			-40.5282	-58.9085		-53.7243			-7.8853	-16.1071	8.9162	-24.0719			-21.1481	-9.0286	-26.9642	-53.1701			-21.6191	31.6516	-4.1234	-15.6443
	-15.3366	20.0581	15.7637	-10.844			-18.7371	-28.1845	18.5123	11.0956			-24.2098	-37.8953		-49.0234			0.9584	-10.3635	-12.4891	-70.345			-56.9409	-5.7751	-45.3432				-3.8589	53.7542	19.676	-10.1594
	43.7438	0.6676	28.7755	38.9762			14.9532	5.7351	47.8566	28.4947			10.145	-29.4808		-27.6386			-21.388	-49.234	25.3088	-16.4871			-46.739	24.8272	-19.1338				0.7373	6.4386	57.2737	-11.3232
	18.9842	25.3251	16.5578	-47.8071			17.4142	27.0987	15.6374	-9.0318			-1.1135	-48.3093					2.0622	-25.5079	-3.381	-50.1848			-24.9453	-8.0598	-31.4444				-13.0281	19.3304	22.305	-13.7978
	2.0644	-10.0917	56.6046	41.254			-3.0712	39.896	20.5943	-33.4228			-33.7617						18.0948	-12.6135	-17.2089	5.6869			-19.0515	1.7567	-23.2429				10.7618	-14.1576	21.1191	-38.9015
	-7.9055	13.0192	39.9791				31.4319	16.3833	50.4973	18.6648			45.3938						7.0917	-13.7753	-62.0727	-5.8328			-23.457	-6.5338	-40.9208				-30.6025	0.2229	18.2326	17.0977
	-12.4494	4.8234	20.8628				13.0902	-9.6198	27.9951	-12.1713			36.9581						-18.0878	-12.4285	-11.4123	-4.7487			-14.7787	-52.8192	-10.0505				22.121	-19.8146	-6.8322	-24.0377
	1.2582	-5.5905	29.0472				24.9881	24.4187	-1.7956	24.0323			-22.8275						-28.2776	-14.7163		2.2712			-65.3999	-30.2808	-54.9657				-25.3397	69.3935	24.3215	12.0876
		12.1419	49.5381				5.739	4.1374	43.644	3.6474			-32.4185						-27.8692	-4.2861		-67.3895			-31.7441	-33.8705	-32.8986				-52.929	66.6587	-22.6663	55.8184
		16.3358	31.3752				-4.7835	-11.4707	32.2903	12.005			-15.9059						-1.8398	6.2524		-65.3257			-45.3077	-37.4604	-33.6826				-13.494	42.0079	-57.4766
			-40.3907				28.2024	22.2359	40.2292	18.4096			23.9736						-16.6652	-27.8338					-45.7816	-10.4201	-38.0134				-7.3653		-57.2978
			4.8604				30.8784	34.3745	8.3595	11.4662			-16.905						-9.9017	-21.1855					-28.5298	-51.0847	-37.3385				35.6268		-24.1499
			7.7898				31.2763	-14.6133	35.3312	1.4868			-46.4389						-7.2825	-0.7669					-19.4274	-27.1287	-5.676						-36.745
			15.9152				47.859	-5.9943	-8.9964	-28.5642			24.8635							13.1904					-31.0062	4.9865							-14.1131
			0.0002				1.7306	19.6378	43.5456	32.5678			-30.2885							-10.6532					-52.665	-29.9406							-57.1001
			42.6098				3.9347	29.8389	42.3479	30.5133			-22.298												1.8781	-36.1077							12.5476
			12.7798				12.8236	-24.4192	66.6798	-21.0377			3.9305													-26.877							-8.7154
			9.2496				-2.8497	0.3815	10.2757	6.805																-59.4931							38.1948
			53.0306				7.3018	17.2243	19.235	-5.4862																13.3077							5.4053
			48.7494				-18.6061	33.8718	37.6475	-38.3502																-13.8285							32.0915
			35.6331				-6.2076	27.8091	16.887	-31.0547																-40.0446							-7.252
			12.3421				-3.2274	-11.6329	20.2643	-14.9964																							-6.7651
							-8.2799	1.1814	23.9269	-13.7193																							-16.4614
							-7.5666	24.2152	37.8746	-7.7796																							-13.406
							6.998	-32.9117	-15.5509	-24.8947																							35.8621
							-19.6105	-0.8379	10.1278	-6.358																							-6.1373
							8.2826	7.7109	-9.2707	-15.2194																							-27.1195
							26.9825	14.3281	5.4693	-17.3248
							33.2617	17.0569	-13.7028	-5.094
							8.1127	9.4074	7.0181	-5.2038
							8.995	23.5018	7.737	-16.6783
							-13.4763	-23.8031	17.8722	-5.62
							-20.5089	7.6255	16.4276	10.4032
							-5.0437	-7.842	8.9181	-42.1115
							-7.4797	-22.4001	17.4883	-24.3023
							-19.4339	48.9445	35.9183	-33.5014
							4.1776	18.0435	7.8535	-26.5815
							-12.0889	21.9584	12.64	-31.4289
							3.7425	-35.8611	-3.713
							-2.3606		15.8232
							25.875		30.986
							17.2914		20.8845
							-3.9957		28.3234
							-18.506		35.578
							-15.6158		36.7404
							-22.8546		-4.3743
							-42.0728		38.2259
							-25.1633		29.7242
							-16.6966		31.6199
							-13.4276		29.8715
							3.6168		45.046
							-20.9552		18.1275
							-20.2909		4.7038
							0.2692		3.6148
							32.7314		17.3396
							-19.2339		15.3018
							-1.2238		19.1239
							-0.9597		43.8762
							-2.9728		-2.6595
							4.275		35.7689
							12.6459		-4.7287
							-8.1393		-6.6375
							9.1098		17.6816
							8.0014		-40.9571
							13.1057		3.1794
							0.0067		-14.1621
							18.7842		28.0023
							36.7124		2.4042
							-3.5633		35.7836
									7.2201
									18.1421
									-11.4935
									2.2348
									35.9091
									8.9517
									11.4888
									8.4688
									19.9826
									-17.086
									19.4988
									12.044
									30.1166
									21.7744
									35.3505
									26.2444
									10.3889
									7.8329
									13.757
									19.7125
									-2.9284
									-26.3404
									11.9337
									11.8678
									53.788
									9.4589
									3.6471
									11.0892

## Sheet: Figure 4B
B.
Odor	ACV									2-Butanone								Hexyl Acetate
Concentration	5X10-6	5X10-5	5X10-4	5X10-3	1X10-2	5X10-2				5X10-6	5X10-5	5X10-4	5X10-3	1X10-2	5X10-2			5X10-6	5X10-5	5X10-4	5X10-3	1X10-2	5X10-2
	1.408		2.168	3.423	3.578	5.571					0.5632	1.82	4.869	0.5474	2.813			0		0		0.7808	0.8759
	5.127		5.031	4.84	3.313	4.274					0	0	2.165	0.2491	1.828			0.3168		0.5336		1.267	2.014
	3.49		3.785	5.77	1.233	6.888					0	0.2937	1.734	1.598	1.842			0.3693		0.462		1.224	1.745
	3.198		6.2	6.152	3.276	7.098					0.365	1.005	2.648	1.728	1.838			0		0		2.882	0.5862
	1.307		2.496	2.947	5.631	4.224					0	0	1.407	0.7186	1.19			0.3214		0.2761		3.321	1.533
	0.3299		1.391	1.848	3.088	4.918					0	0.0736	0.3626	0.517	0.5138			0		0		2.238	0.4117
					2.255	3.868					0.1724	0.3138	0.9725	1.984	0.4611			0		0		3.103	0.5876
					4.342	2.111					0	0	2.401	0.6833	0.462							0.1332	0.5353
					1.97	5.451					0.8283	0.6251	1.453	1.66	1.502							0.1492	1.041
					1.224	4.208							0.4729	2.198	2.469							0.1239	1.203
					3.427	4							1.894	1.707	0.8837							0.9086	1.126
					3.594								1.362	1.723	1.582							0	0.3921
					2.25								0.8599		1.253							0.5552	0.8597
															1.818
															1.928
															2.04
															2.728
Average	2.47665		3.51183	4.16333	3.01392	4.78282					0.214322	0.459022	1.73853	1.27612	1.59715			0.143929		0.181671		1.28353	0.993115
SEM	0.723192		0.751542	0.692396	0.341815	0.430304					0.102253	0.204362	0.324817	0.194932	0.177795			0.0681446		0.0904187		0.334526	0.143969
Odor	2-Heptanone									Geranyl acetate								Ethyl acetate
Concentration	5X10-6	5X10-5	5X10-4	5X10-3	1X10-2	5X10-2				5X10-6	5X10-5	5X10-4	5X10-3	1X10-2	5X10-2			5X10-6	5X10-5	5X10-4	5X10-3	1X10-2	5X10-2
	0		0.6407		0.2286	0.8887				0		0.7115		2.711	2.22			0.3913		1.983		0.4461	3.014
	0.2299		0.415		0	0.9378				0.1419		0.4349		3.382	2.138			0.3682		1.297		0.8036	2.35
	0.12		0.1469		0.4549	0.7623				0.3901		0.8063		2.101	4.134			0.333		1.206		0.9749	3.714
	0.1555		0		0.1245	0.2899				0.3955		0.3347		2.549	2.258			0.1923		0.2313		3.813	1.198
	0.3606		0.2746		0	1.109				0.2241		0.8817		3.566	2.545			1.063		1.668		1.094	2.356
	0.2044		0.1675		0.1242	0.4154				0.1811		0.176		3.32	0.6477			0.1235		0.2374		1.331	0.8445
					0.3103	0.2251				0.1452		0.6022		1.066	2.57			0.2265		0.2531		1.219	2.401
					0	0												0.1024		0.2351		0.8975	0.7466
					0	0.1917												0.9188		0.1988			1.143
					0.402	0.1073												0.4014		0.4856			0.8297
					0.2623	0														0.4353			3.609
					0.2138	0.1746														0.7812			2.476
					0.1967																		3.002
																							1.145
																							3.541
Average	0.1784		0.274117		0.178254	0.42515				0.211129		0.5639		2.67071	2.35896			0.41204		0.750983		1.32239	2.15799
SEM	0.0490872		0.0925424		0.0429776	0.113392				0.0536319		0.0979124		0.332564	0.385346			0.1028		0.182319		0.3685	0.280987

## Sheet: Figure 4C 2-butanone
Odor	2-butanone 10-2						2-butanone 10-3					2-butanone 10-4
Condition	37G11-GAL4	UAS-shibirets1	UAS-shibirets1>37G11-GAL4 32 deg	UAS-shibirets1>37G11-GAL4 23 deg			37G11-GAL4	UAS-shibirets1	UAS-shibirets1>37G11-GAL4 32 deg	UAS-shibirets1>37G11-GAL4 23 deg		37G11-GAL4	UAS-shibirets1	UAS-shibirets1>37G11-GAL4 32 deg	UAS-shibirets1>37G11-GAL4 23 deg
Average	-69.8736	-72.9405	-42.1845	-67.885			1.61719	-10.2769	-10.5815	-22.8427		-1.25501	-4.31988	-7.57919	-18.3814
SEM	2.22344	3.07664	3.21402	2.43082			2.43056	3.51985	4.11597	4.13798		2.25408	2.13826	3.07231	4.4292
#Flies	74	62	77	50			60	54	47	46		47	73	67	44
1	-100	-92.6196	2.6083	-52.9443			-12.1428	16.7207	33.2447	-35.7267		-19.3429	14.0954	1.9144	-58.3323
2	-100	-98.6873	-5.3301	-72.457			-11.0551	-30.7763	-2.5994	-63.0744		15.9661	29.417	-5.8774	-20.1777
3	-93.2614	-71.5506	-52.9532	-71.4954			0.7602	-34.5674	24.7611	-16.5407		-34.444	-1.7275	-3.5136	-53.4724
4	-87.3869	-89.7866	-33.9852	-87.337			13.7246	-13.3829	-2.7612	-33.4602		3.9407	-6.0994	35.7342	35.683
5	-85.7847	-74.6725	-46.0607	-84.74			36.6554	-18.795	-19.1696	-8.2692		16.8048	-8.517	0.1338	-6.1868
6	-84.4088	-96.762	-38.3914	-67.234			23.8199	0.2992	-23.1099	-49.7329		3.1207	6.2932	32.2637	11.9774
7	-79.7472	-88.6796	-19.147	-80.0758			16.5708	-3.7822	13.9417	-40.0141		2.8654	8.0782	-5.5295	-60.8897
8	-86.9312	-93.8156	-16.7695	-69.217			1.5666	1.0299	-4.4406	-42.9641		-21.9462	11.778	-8.946	28.9751
9	-74.6102	-91.597	-41.5624	-65.0438			9.0366	-86.7017	-37.6923	-24.299		7.382	21.5942	4.508	-66.2392
10	-88.7299	-93.6114	-31.283	-68.779			-17.978	61.1984	-9.954	-29.9009		2.0787	2.1914	12.9136	-46.9613
11	-88.9948	-95.7677	-36.9488	-10.2383			-22.908	-44.8342	17.9964	-62.0041		-3.8205	26.7672	-5.7883	24.9202
12	-79.7144	-86.1406	-3.8746	-80.9453			36.0119	1.1709	11.6986	-24.3119		-13.8067	5.1917	-24.4981	-19.858
13	-85.792	-73.1914	-27.3093	-81.644			-17.5697	21.7818	18.0598	45.3603		-4.087	-5.3349	-6.4058	-19.7649
14	-63.8872	-87.7176	-29.7684	-61.103			-14.943	-15.8628	-8.1677	-37.7042		-14.2111	-22.5802	5.5034	-38.8654
15	-45.5237	-67.0945	-40.8309	-55.9652			-6.8664	-12.6877	-71.4426	-27.2504		7.5821	5.5651	8.8256	4.8041
16	-78.2911	-32.0883	-60.9521	-78.5531			22.6442	-26.9735	70.3024	-72.2219		2.0737	18.2398	9.1729	-11.1377
17	-90.0814	-29.3152	-51.3793	-74.7574			-5.9824	-7.8862	45.0415	-3.6492		-7.2665	14.1363	6.6978	-7.9378
18	-82.7845	-96.6744	-29.8189	-79.7724			5.4355	-35.7872	2.8523	-27.1685		-6.2822	4.9901	13.3215	-40.6666
19	-72.4591	-86.2282	-51.088	-75.6042			8.96	-3.7141	29.8892	-58.2675		-5.5338	-5.3102	13.3791	-81.2968
20	-50.3297	-86.6951	-56.9973	-70.8143			22.1465	-11.8984	-18.3874	-9.7193		34.0025	41.381	-24.7715	14.9406
21	-83.9216	-29.287	-26.8672	-89.9348			8.0431	7.5128	-7.3095	-70.2861		-3.8197	-52.43	60.8435	-26.6756
22	-56.6446	-85.5643	2.146	-71.5751			25.6508	-26.7426	-7.6033	-12.4403		5.5755	-19.0553	-63.1349	18.8328
23	-77.3033	-66.4717	-38.7207	-71.1048			-7.6112	-34.8471	-5.4721	45.7837		-4.2908	16.8696	-23.0155	-60.3064
24	-74.8195	-67.6744	-27.4034	-45.7187			-16.7523	-36.6259	-40.081	1.3345		-11.8167	-4.6423	-12.1328	21.7062
25	-78.8521	-88.3905	-35.2289	-77.9675			12.7012	-8.3531	-31.4941	-29.2821		2.9126	-21.2392	-6.0723	-12.2652
26	-60.4882	-75.661	-49.382	-70.8878			-1.4318	-7.6805	-50.1574	-71.6988		7.8547	-37.875	-50.0513	-24.4258
27	-81.5636	-5.4201	-16.9158	-29.1351			8.3484	14.7676	-25.4482	28.4467		15.7789	-9.218	-21.9164	-6.4165
28	-100	-66.0235	-63.1801	-18.4313			-12.0685	-0.3975	-1.7085	-34.1056		25.6839	20.4877	-19.7918	17.2376
29	-72.6306	-97.2003	-45.5473	-67.9123			-5.0477	-14.4329	4.9418	-14.4947		-4.3202	-12.6014	-25.0706	12.2495
30	-86.7812	-89.0297	-3.6592	-59.6234			-1.5018	9.7243	30.1495	-41.8625		-6.8562	5.2521	-44.7277	-35.7623
31	-62.1185	-89.7346	8.9614	-48.4709			0.9841	45.9617	-25.9507	-6.2288		-4.3112	4.96	-44.9488	-7.0768
32	-92.2404	-76.2581	-8.6387	-71.2964			6.5121	-17.5365	-19.9125	-35.329		17.4334	1.6092	-25.2212	5.6469
33	-69.6604	-97.3462	-27.8118	-87.4857			22.1683	-30.8735	1.4618	31.397		1.7512	-8.1355	-81.7173	-6.8498
34	-70.6787	-66.4406	-14.501	-72.6964			16.1482	-23.8969	-18.2106	-35.2635		25.0704	17.2795	3.0326	-23.315
35	-98.1032	-67.9352	-51.5635	-79.9587			-21.3967	-30.5153	2.9806	0.277		0.9289	-1.5831	2.2393	-43.4867
36	-73.5312	-97.5795	9.7146	-77.5104			-14.8874	0.2474	-43.7931	-5.584		-9.0896	-11.426	-17.5776	-11.9085
37	-84.0723	-97.3753	-37.4652	-94.5174			-23.313	-1.3365	-33.1645	4.6289		-19.1656	-17.4622	-15.121	-29.5869
38	-84.8266	-97.3454	-49.225	-79.0257			18.7062	-13.5457	-36.8303	-46.0924		32.5546	7.8079	-28.4036	0.3561
39	-89.2649	-66.9353	14.9973	-84.9437			31.4261	-8.6447	-14.8119	-52.115		1.7696	15.4325	-21.1123	-1.864
40	-97.6941	-74.7854	-56.198	-81.4429			9.4596	-51.4515	-20.613	-7.0122		-36.1271	10.1177	16.1317	-20.6911
41	-44.4802	-88.4464	-8.7094	-78.0001			-0.4755	-6.5555	-10.9133	-7.9347		-18.887	-27.397	-6.3152	-0.4101
42	-17.0576	-27.0985	7.1649	-56.2983			6.8188	-14.0281	-46.6814	-12.304		-1.0938	-2.7876	-22.7229	-36.0697
43	-52.8178	-64.4256	-40.9214	-63.3165			-25.4885	-2.8867	-10.066	-16.5584		12.1012	-24.5043	15.8528	-66.0879
44	-61.6351	-90.0233	-35.0168	-37.8867			-10.7245	-17.6359	-59.6225	-12.1227		-24.1032	25.417	20.7783	-61.1262
45	-53.7261	-89.6733	-13.9862	-52.0126			-18.3775	-2.6313	-57.1484	-31.4767		-20.9842	6.0923	3.8213
46	-43.365	-88.0936	-20.1349	-77.7			-14.079	11.6214	-14.2778	0.478		-8.6884	-7.3458	-38.1221
47	-39.1969	1.9728	-92.56	-72.4621			-16.1307	32.565	-25.6568			0.0774	-0.248	-25.1697
48	-47.9164	-74.3221	-73.9207	-69.4423			25.8098	43.5548					-17.4744	-16.7421
49	-38.6972	-71.6968	-67.1189	-56.9143			27.3568	6.4718					-0.9489	1.8638
50	-51.561	-58.6979	-29.7974	-61.857			-11.3081	-30.1246					-6.0297	-0.4596
51	-48.4393	-63.8724	-74.9156				-7.597	-21.868					-11.9537	-16.2999
52	-62.0086	-81.5002	-30.7099				20.0149	-12.7852					-25.4988	-14.0618
53	-52.6145	-52.0097	-75.2042				25.7938	-69.198					-15.7258	-27.4546
54	-52.9573	-67.6068	-74.9086				-16.9217	2.6636					-16.5792	10.4489
55	-28.4266	-12.5484	-62.8646				8.1923						-20.8056	5.9992
56	-56.5794	-52.2007	-92.2079				21.6384						2.3577	-19.1371
57	-72.7142	-64.025	-98.133				1.0186						-5.769	-7.6255
58	-53.5902	-30.9037	-81.2981				-63.5717						1.1107	1.3225
59	-81.736	-84.5636	-42.2987				-13.9261						-20.6616	78.082
60	-83.6905	-85.9344	-56.0821				14.9637						-20.5426	-6.6929
61	-68.4364	-55.5588	-53.4309										9.6844	9.0224
62	-83.8046	-85.931	-93.9562										-15.0255	-31.6081
63	-87.5385		-62.7111										-28.6262	-9.4499
64	-71.3452		-77.0334										-44.1472	-32.4154
65	-95.7993		-79.3094										-4.8835	-26.1424
66	-40.9823		-1.0631										1.8425	21.6495
67	-45.0666		-82.0831										5.3712	-17.4968
68	-48.3093		-18.732										7.5672
69	-74.4629		-64.9539										4.2971
70	-59.5806		-46.2146										-27.6915
71	-63.3498		-56.8696										-44.7582
72	-51.0375		-66.3276										-35.427
73	-80.3582		-81.0363										-18.5575
74	-43.4509		-5.7663
75			-74.5864
76			-53.7446
77			-78.4362

## Sheet: Figure 4C EA
Odor	EA 10-2						EA 10-3					EA 10-4
Condition	37G11-GAL4	UAS-shibirets1	UAS-shibirets1>37G11-GAL4 32 deg	UAS-shibirets1>37G11-GAL4 23 deg			37G11-GAL4	UAS-shibirets1	UAS-shibirets1>37G11-GAL4 32 deg	UAS-shibirets1>37G11-GAL4 23 deg		37G11-GAL4	UAS-shibirets1	UAS-shibirets1>37G11-GAL4 32 deg	UAS-shibirets1>37G11-GAL4 23 deg
Average	-74.631	-80.1877	-60.6998	-85.4955			-5.37159	-5.79432	1.24023	-17.2292		9.74049	2.51007	9.15923	21.2187
SEM	1.87709	3.07887	3.29372	1.55745			2.9486	2.79989	2.30547	5.08811		1.94646	2.50691	2.00222	4.00505
#Flies	46	39	60	40			44	51	64	40		37	50	50	40
1	-63.2356	-71.7491	-73.7668	-92.1519			3.8127	23.2281	4.8942	-18.7087		21.1411	2.0703	26.2278	25.9643
2	-83.9204	-98.4532	-61.7999	-81.0059			-14.1512	-23.6481	22.1766	-30.5697		17.7125	-19.7148	29.8765	51.215
3	-69.6479	-100	0.8872	-84.2182			-15.2829	-3.8693	24.7704	20.5854		-9.73	-30.2328	16.1677	3.3298
4	-80.9754	-5.2232	-100	-100			22.6572	-9.209	24.745	39.4567		8.6019	23.0021	22.3372	32.7169
5	-74.1989	-70.0271	-74.2327	-100			-16.9852	-2.2807	-18.3191	17.9846		5.238	0.1623	0.891	70.3786
6	-83.252	-83.0444	-60.8448	-79.3129			4.375	13.3741	16.3028	23.1248		-0.2765	8.7205	-1.9963	24.7645
7	-74.8702	-81.0613	-83.5672	-74.5617			-17.4382	-4.4164	-3.1082	-21.0455		-3.1311	18.3164	6.9291	13.6881
8	-72.8099	-98.3363	-76.2985	-76.3062			1.549	-11.1548	3.2543	-17.045		4.0213	19.9477	-2.2321	-62.24
9	-78.2349	-57.159	-77.0031	-83.5708			-20.013	-32.2426	-7.3701	-8.9192		5.5953	-6.6599	22.1365	15.7351
10	-62.0707	-89.2002	-63.2688	-85.6399			1.479	-9.2833	1.2726	-12.3736		7.2935	7.5814	22.8958	15.6773
11	-82.669	-98.9787	-68.4035	-97.6357			15.7384	-35.2786	7.8673	-31.81		5.0146	7.1641	-23.0576	28.0938
12	-76.4233	-85.9626	-19.8264	-97.8408			-2.8003	18.5607	13.7921	-33.7668		7.9751	-10.2967	-5.6979	65.0793
13	-44.0713	-96.4109	-7.2567	-98.4818			-11.2147	-23.6702	16.6229	57.3575		-5.1164	-8.2192	0.0833	1.7718
14	-68.9241	-73.9143	-22.5748	-88.8306			1.5627	-1.8917	-3.4883	-22.7332		19.16	-23.4092	13.4517	38.649
15	-100	-68.2236	-69.912	-91.2219			-23.218	-40.7026	16.1005	-47.1935		27.8275	13.4161	9.9966	18.264
16	-49.2052	-74.643	-79.9552	-73.0341			-8.0371	13.7971	-24.1295	17.3403		-1.6754	-16.1453	6.6546	7.175
17	-60.9749	-74.9625	-55.2644	-59.0131			-6.6832	8.5206	-4.6858	1.8627		16.8912	-10.3927	21.0266	4.9282
18	-64.8094	-100	-38.7736	-79.0318			10.0685	-37.196	-23.1309	-17.8558		23.1638	-2.2055	26.0157	21.906
19	-66.996	-82.3188	-66.6198	-73.2978			4.7277	15.0556	15.0779	-49.3864		18.5571	-11.5237	12.5479	42.6349
20	-85.0875	-86.1961	-81.878	-82.0551			-44.3349	0.255	8.1417	-9.5789		4.8571	-1.6922	5.9982	28.0538
21	-79.8928	-95.7693	-70.206	-86.2853			13.79	-17.3671	-0.5193	-15.9767		5.7251	20.8681	7.686	2.0929
22	-82.7234	-72.5704	-54.9219	-85.9726			-0.6508	12.4945	2.8694	4.1317		23.8215	19.1456	5.3179	8.6251
23	-74.8477	-96.8203	-62.3874	-84.2155			11.3637	-10.0414	33.06	-42.5839		22.0657	3.2635	23.9263	36.0843
24	-75.4925	-42.4304	-79.5735	-83.0184			-27.7271	-5.052	-4.1713	0.5302		9.629	-13.658	11.2616	26.0053
25	-72.4822	-87.0182	-94.8658	-81.2112			15.551	-0.4939	1.3421	8.2278		13.1381	21.8253	6.6884	61.0315
26	-75.5455	-93.3757	-75.3151	-100			11.3171	-1.9057	-7.5604	-67.7564		30.4327	-1.604	1.165	-17.7153
27	-86.9287	-68.1942	-81.7915	-94.6617			10.945	-18.0072	-1.8686	-37.4179		1.3417	38.9928	-3.1197	49.5269
28	-93.0266	-69.4574	-70.9961	-61.3416			-44.4485	-18.8633	-12.1665	-38.1486		27.0244	14.3336	-8.5276	35.1102
29	-82.0204	-74.2573	-70.7038	-73.9173			19.9655	-26.2378	-18.4101	13.3723		5.3448	39.1027	21.9367	25.0776
30	-88.676	-77.4454	-51.5025	-83.487			17.3502	-12.135	18.677	-42.4994		10.5423	2.9777	13.1486	30.0524
31	-82.9013	-94.6908	-47.8099	-87.5125			-22.2593	-13.3087	4.6501	-64.5035		-8.6378	-10.9746	-2.6594	-25.0839
32	-93.4947	-57.4126	-56.0624	-97.0545			-24.9701	16.0456	13.0681	-35.0132		24.9081	-22.2147	11.4967	53.3771
33	-84.5369	-82.5777	-4.3614	-92.4468			-8.1268	7.2523	-26.2504	-29.9345		-1.002	-16.312	2.9107	-11.5522
34	-44.4547	-81.002	-68.2539	-95.2464			2.1218	-19.9149	6.2143	-37.0302		6.7754	-6.2585	14.5899	21.3822
35	-44.7769	-98.8623	-59.0974	-79.5479			1.7938	-62.5497	14.9758	-33.1221		-8.9609	-4.1685	17.8831	6.6854
36	-71.4038	-100	-57.6	-86.2059			3.1098	-25.963	-2.743	-57.5746		31.9584	16.9832	13.2201	24.5154
37	-81.1821	-88.5018	-38.459	-91.3346			-4.481	1.1394	12.2316	-3.8515		-6.8291	-36.2166	6.1233	2.6843
38	-76.1065	-51.6539	-26.4377	-82.6632			-26.3108	29.6165	-22.4887	-45.9027			44.1103	4.0284	43.447
39	-66.8864	-99.4166	-57.5493	-93.8466			-73.5843	43.9317	-3.7229	59.7279			12.2404	12.6982	5.9807
40	-82.2608		-70.3006	-82.6417			-1.3854	10.0063	-6.9213	-80.5666			3.2224	25.8511	23.635
41	-63.404		13.5858				-15.8357	5.1528	-5.453				-7.2735	1.9039
42	-77.005		-71.7505				15.6042	-9.5333	-28.7232				3.4189	-0.4737
43	-89.965		4.3946				18.6149	-8.455	-15.7265				27.7608	-1.165
44	-60.6127		-39.8361				-13.9087	1.8282	-41.5046				26.6759	33.9034
45	-76.22		-57.2796					5.62	3.3748				0.5404	1.9478
46	-83.8027		-55.7074					-0.7294	-13.3952				1.6828	9.7696
47			-73.2165					30.4086	8.1524				-17.3201	45.6353
48			-80.6228					-21.4121	-24.7148				6.8257	7.2389
49			-86.7844					-6.6448	37.8249				-11.6421	-41.0613
50			-79.6329					-3.3861	8.0315				9.2869	4.385
51			-73.8276					-34.9537	-22.8806
52			-88.0688						40.2654
53			-83.1936						-27.0571
54			-90.6328						1.5081
55			-90.3151						3.5098
56			-46.2723						-15.7161
57			-81.3554						22.8499
58			-66.2675						-5.3596
59			-41.5456						25.133
60			-75.106						-7.8718
61									7.4084
62									55.4268
63									-17.1209
64									0.3605
105

[truncated: 8 more sheets: Figure 4C GA, Figure 4C ACV, Figure 4D, Figure 5B, Figure 5C, Figure 6C, Figure 6D, Figure 6E]
