# Supplementary material for: Differential Role for a Defined Lateral Horn Neuron Subset in Naïve Odor Valence in Drosophila
Source: Sci Rep. 2020 Apr 9;10:6147. doi: 10.1038/s41598-020-63169-3 (PMC7145822; doi:10.1038/s41598-020-63169-3)
Supplement: Supplementary file 3 — Supplementary Figures source data. [file 41598_2020_63169_MOESM3_ESM.xlsx]

## Sheet: Figure S2 A B
A. ∫ DF/F dt	Odor	MA	ACV	2-but	EL	EP	EA	2-pen	GA	AA	IAA	HA	2-hep	3-oct	1-hex	g-dec	MS	EB	Benz	MCH	Lin			B. Time to peak	Odor	MA	ACV	2-but	EL	EP	EA	2-pen	GA	AA	IAA	HA	2-hep	3-oct	1-hex	g-dec	MS	EB	Benz	MCH	Lin
37G11	Average	47.5355	18.6196	37.5626	40.443	28.6489	25.0949	26.9617	14.0009	16.2295	8.46799	6.49917	6.30719	4.55651	3.96604	2.0597	2.4096	2.60334	2.22885	1.62113	0.512727				Average	15.6382	4.66556	15.905	12.0621	8.63429	10.8633	9.86028	4.55023	6.58438	8.01043	7.96227	6.1	4.76562	5.32364	5.082	5.17687	5.39667	6.334	9.86375	6.03
	SEM	7.51209	3.04728	4.81757	7.10563	6.28962	2.77315	6.46964	2.42889	2.89921	2.03303	1.38275	1.73766	1.06424	1.17736	0.602223	0.599533	1.31873	1.06785	0.587976	0.358715				SEM	0.862906	0.190706	0.840205	1.25115	0.406747	0.588606	0.846767	0.187398	0.506633	0.399928	0.351029	1.31127	0.255441	0.370428	0.433264	0.474562	0.246923	0.881332	2.35074	0.93
#Fly	1	41.46	7.029	34.2	0	56.61	0	0	13.69	20	11.33	12.81	7.245	0	0	0	0	0	11.42	2.926	0			#Fly	1	8.79	4.4	9.45	6.2	8.29	14.13	12.67	5.07	8.89	8.29	7.36	5.47	4.04	5.23	4.83	5.86	4.63	7.29	22.91	6.96
	2	53.61	57.14	31.08	2.307	0	0	7.424	22.16	4.624	12.9	6.597	0	2.388	0	0	0	0	0	3.217	0				2	9.59	3.84	9.42	5.4	8.42	17.32	10.52	5.1	9.22	8.29	8.88	5.5	3.84	5.83	5.37	6.13	6.13	3.17	4.04	5.1
	3	57.78	1.718	28.51	2.263	4.838	0	13.25	31.02	0	13.58	1.724	1.777	3.218	0	0	0	0	0	8.054	0				3	12.01	5.5	12.34	6	7.09	12.87	6.16	5.23	2.58	6.56	8.62	4.96	4.57	5.07	7.92	5.46	6.13	5.67	4.8
	4	0	4.131	13.27	3.62	0	11.42	19.47	18.04	0	7.249	0	13.61	1.804	0	2.048	1.877	0	0	1.359	9.301				4	11.94	4.8	12.14	17.09	10.85	10.18	18.55	5.1	4.47	8.32	8.55	4.27	5.5	7.83	2.27	6.49	5.16	7.92	4.34
	5	9.647	17.65	29.84	94.75	0	64.13	19.29	0	0	4.098	0	8.947	0	0	5.719	8.062	0	14.23	9.966	0				5	19.95	4.17	23.24	9.32	10.48	10.24	6.16	5.13	4.87	8.65	7.79	2.38	5.66	4.97	5.13	5.5	5.13	7.62	11.94
	6	7.371	5.855	27.16	94.72	0	39.7	11.69	0	0	7.039	0	12.42	0	0	1.44	2.049	5.509	0	6.539	0				6	24.6	6.79	18.98	19.62	6.06	10.25	5.43	5.27	4.67	14.03	3.7	2.37	5.76	4.4	5.33	5.3	5.2		11.75
	7	79.85	22.6	54.84	102.9	12.2	17.58	15.26	11.48	4.824	15.69	1.511	1.222	0	14.48	0	1.43	24.74	0	0	0				7	11.68	4.73	14.67	14.74	5.99	12.74	7.85	4.83	4.83	9.02	8.95	2.41	2.18	5.2	5.4	6.46			5.03
	8	68.05	1.962	13.47	71.58	37.94	27.02	86.1	0	9.195	1.783	4.152	1.913	12	13.26	6.141	0.3303	29.28	0	0	0				8	11.41	6.29	14.4	8.98	7.16	13.5	7.22591	5	5.07	4.7	5.43	3.57	3.07	5.99	5.4	3.28			14.1
	9	67.05	2.523	31.29	15.59	18.08	48.95	56.49	7.191	4.899	0	6.595	0	15.42	8.907	6.971	5.178	0	0	0	0				9	24.5	6.96	14.3	8.32	8.79	10.42	11.81	5.17	2.77	5.9	7.22	4.53	5	5.93	4.7	5.27
	10	107.6	20.72	6.477	32.17	33.35	29.58	9.132	6.355	51.09	0	2.823	0	2.505	9.329	4.099	2.767	2.579	0	0	0				10	11.35	4.7	20.65	13.7	6.76	10.41	10.68	2.24	4.7	2.34	5.73	4.54	4.97	2.74	4.47	5.5
	11	46.35	4.032	51.92	39.27	8.134	7.683	33.68	24.95	5.464	0.7278	0	0	6.031	0	3.376	4.745	9.208	0	0	0				11	11.32	3.8	19.95	19.28	7.56	22.04	10.01	2.47	6.03	8.86	9.45	9.29	4.9	5.37		3.9
	12	36.71	7.909	41.67	67.46	0	33.12	14.25	30.64	3.946	4.13	0	1.465	0.7648	0	2.276	3.896	4.181	0	0	0				12	10.68	3.64	16.82	16.39	7.03	12.98	6.93	2.41	6.06	8.95	9.78	9.55	5.1			4.97
	13	26.78	7.402	83.53	43.64	0	11.69	93.15	83.53	7.572	3.967	15.77	0	8.766	4.92	1.217	0	0	1.849	0	0				13	24.84	4	10.15	17.65	6.69	7.56	7.43	2.91	5.23	8.85	8.32	25.13	5.96			9.76
	14	26.95	22.02	8.133	49.22	12.86	6.333	131.5	0	1.985	1.514	8.725	8.106	9.834	5.583	7.907	5.581	0	0	0	0				14	15.3	3.6	21.18	13.74	10.18	7.7	7.13	4.97	5.1	7.69	9.36	7.56	5.3			5.33
	15	12.43	23.87	92.41	27.4	22.78	0	15.95	92.41	24.36	0	33.91	21.07	5.74	0	0	0	0	0	0	0				15	21.05	3.57	9.98	5.13	9.88	18.35	17.32	4.97	4.7	7.46	9.92	6.72	5.33			1.71
	16	26.08	29.64	35.23	20.87	59.37	16.3	0	35.23	17.79	5.603	11.77	17.69	14.6	1.446	0	0	0	0	0	0				16	20.82	3.67	15.67	21.42	9.98	7.79	9.71	5	4.71	7.62	9.69	2.94	5.07			1.91
	17	19.91	51.7	33.05	28.32	51.08	0	0	33.05	0	7.221	4.829	0	1.644	8.455	0	0	0	0	0	0				17	24.87	4.67	20.65	4.97	9.95	6.66	5.99	5.4	5.16	6.83121	6.89	2.51
	18	16.98	34.86	8.073	37.92	45.79	17.42	0	12.68	14.63	21.81	18.13	6.379	0	0	0	0	0	0	0	0				18	12.14	2.57	5.37	11.51	10.25	8.83	12.84	5.03	5.57	8.02	5.36
	19	22.51	8.338	17.87	25.44	14.1	26.97	26.07	10.93	11.85	10.5	12.58	38.33	5.453	3.881	0	0	0	22.01	0	0				19	11.84	5.1	5.37	9.72	8.29	18.42	5.7	4.37	4.17	9.15	8.79
	20	29.15	22.03	8.377	49.42	68.08	25.54	9.207	6.022	40.1	3.698	8.735	6.299	2.91	0	0	0	0	10.67	0	0				20	12.11	5.43	12.81		8.35	12.41	11.25	5.03	9.12	9.25	8.36
	21	19.51	30.42	30.2		128.4	0	11.86	4.832	38.91	0	5.09	10.82	2.609	6.97		5.091	0	0	1.952	0				21	20.32	4.9	16.93		13.27	13.77	15.7	5.8	10.88	9.45	8.36
	22	49.46	9.206	6.277		100.6	44.81	18.48	2.936	20.83	0	8.28	0		0		0	0	0	0	0				22	21.14	4.27	22.57			8.99		5.5	14	9.18	8.66
	23	101.4	16.23	28.56		15.13	30.91	26.04	11.29	27.17	0	10.28	4.54		0		2.667	0	0	0	0				23	18.29	4.73	21.71			9.62		4.94	7.39	9.35
	24	70.21	12.24	3.113		72.18	8.193	17.67	2.15	41.65	0	0	2.154		0		14.21	0	0	0	0				24	21.55	5.1	24.84			8.69		2.7	9.52	8.25
	25	53.2	6.483	26.55		0	0	38.08	0	63.64	1.097	0	0		21.92		11.67	0	0	11.85	0				25	17.73	4.97	21.35			8.22		5.24	9.29	6.93
	26	30.59	52.67	48.03		2.098	27.81		0	50.67	0	0	0				5.995	0	0	2.771	0				26	17.76	5.07	22.41			9.29		6.19	10.02	6.33
	27	33.69	22.35	50.16		15.77	22.32		0	27.66	1.807	19.72					0	0	0	0	0				27	17.73	4.7	19.06			7.13		7.95	7.61852
	28	43.14		5.946		22.78	12.6		0	0	19.12	1.425					0	0		0	0				28	11.41		20.82			7.22		3.74	7.72425
	29	0		12.18			29.24		0	28.52	66.17	0.6292					3.234	0		0	0				29	11.44		24.87			5.97		3.67
	30	0		36.81			41.88		2.39	6.225	27.5	3.016					1.44			0	7.619				30	7.76		12.01			6.03		3.94
	31	0		47.91			33.06		0	0	17.09	2.373					0				0				31	17.42		28.95			8.72		4
	32	0		57.55			49.91		3.523	12.7	14.77						0				0				32	17.32		28.45			8.65		4.2
	33	2.305		96.42			43.62		27.07	7.981	27.71						1.704				0				33	14.17		5.63			9.05		3.97
	34	16.73		28.64			0		21.61	11.18	13.68						0								34	8.75		16.56			8.98		4.04
	35	251.3		41.82			16.36		36.58	8.568	0														35	19.62		15.59			9.18089		3.07
	36	193.7		22.91			59.09		8.611		0														36	10.22		15.2			6.7		3.77
	37	117.2		30.22			34.62		5.095		0														37	11.78		16.56			7.03		3.93
	38	94.94		133			50.53		31.34		0														38	9.32		15.03			10.35		3.34
	39	61.33		184			69.64		13.27																39	25.37		16.03			11.25		3.74
	40	77.85		75.05			48.34		12.31																40			17.23			10.35		5.6
	41	19.95		43.58			54.74		17.94																41			15.2			12.84		7.86
	42	61.65		18.26			20.38		9.99																42			14.77			13.74		4
	43	19.11		31.3			11.96		3.727																43			16.6			20.5506		3.77
	44	18.03		12.89			64.54		0																44			9.98
	45			30.17			40.06		15.54																45			10.12
	46			0			32.34		8.905																46			5.83
	47			21.12			0		27.98																47			11.18
	48			36.31			0		11.91																48			10.42
	49			31.19			14.57		14.65
	50						58.57		0
	51						0		4.299
	52						3.047		4.388
	53						32.94		3.784
	54						15.61		10.61
	55								13.94

## Sheet: Figure S2 C D
C. ∫ DF/F dt	Odor	MA	2-but	EL	EP	EA	2-pen	GA	AA	IAA	HA	2-hep	1-hex	EB	MCH	Lin			D. Time to peak	Odor	MA	2-but	EL	EP	EA	2-pen	GA	AA	IAA	HA	2-hep	1-hex	EB	MCH	Lin
48F03	Average	38.1326	25.4716	25.1895	22.1262	14.8166	5.80062	5.48426	10.6756	9.99364	3.0654	2.92226	9.21522	1.23209	5.78288	0.435643				Average	18.3429	14.38	13.3839	10.1487	11.4756	12.3582	5.52722	3.98235	7.40913	6.315	6.46545	7.95385	3.67375	13.1225	4.83
	SEM	5.99052	3.28682	12.8873	7.19616	4.31968	1.57563	2.17854	2.17296	1.83552	1.17469	0.898513	3.89744	0.529159	3.23332	0.435643				SEM	1.36246	0.970671	2.40794	1.20979	1.33631	2.21921	0.547766	0.31556	0.527811	0.723782	0.717348	0.924315	0.18339	3.36959
#Fly	1	66.72	13.33	0	9.735	0	0	0	0	0	7.379	0	0	2.281	0	0				1	21.78	15.67	7.06	19.35	18.49	3	6.19	5.86	8.58	3.21	3.41	6.29	3.84	13.54	4.83
	2	63.05	11.04	0	9.482	0	0	0	19.13	0	18.96	0	0	4.964	0	0				2	13.17	16.63	6.63	24.46	14.03	24.13	3.21	2.61	9.29	4.63	2.51	13.07	3.91	4.3
	3	94.9	19.09	0	0	16.5	0	74.08	5.446	31.86	6.568	0	87.39	0.3335	47.13	0				3	7.33	11.68	9.52	9.32	5.17	5.93	3.67	4.44	9.48	5.66	9.41304	4.9	3.24	20.71
	4	45.56	40.57	5.866	8.327	8.737	0	0	44.31	0	0	2.209	0	2.324	0	0				4	20.72	4.27	13.8	8.72	5.17	7.32	5.07	3.24	4.93	8.42	6.337	10.35	3.8	13.94
	5	120.4	15.86	0	0	6.993	0	0	0	0	0	0	16.19	0	0	6.099				5	15.6	24.8	10.88	5.33	18.15	8.22	4.27	6.49	6.89	8.49	6.46	12.87	4.17
	6	26.68	27.58	6.12	3.39	0.296	0	1.758	0	7.117	0	2.9	0	0	0	0				6	20.58	12.1	11.84	7.1	3.44	4.93	8.62	3.4	9.62	8.52	6.42986	5.07	3.93
	7	21.78	80.68	0	0	72.69	3.887	1.606	0	2.834	0	0	0	0	0	0				7	16.83	18.59	22.31	9.62	1.87	22.38	4.94	4.33	3.21	4.83	4.17	5.37	3.93
	8	52.47	68	37.75	3.499	0	22.19	4.957	0	8.695	0	2.324	3.274	0	0	0				8	11.45	19.19	25.0312	9.75	13.04	20.98	3.47	3.27	3.21	6.76	8.99	4.86	2.57
	9	33.02	42.83	232.5	67.92	0	0	10.25	17.72	15.89	0	2.355	27.34	0	31.57	0				9	7.26	17		9.35	12.97	13.24	4.67	5.1	3.21		8.55	12.84
	10	22.11	43.49	94.52	26.74	0	15.29	0	24.68	0	0	11.57	0	4.797	0	0				10	22.17	19.68		8.98	16.76	12.44	11.94	5.07	6.76		9.02	5.13
	11	34.32	55.01	42.14	35.07	0	15.13	0	26.04	7.109	0	12.23	0	7.437	0	0				11	21.61	18.09		8.82	5.73	13.37	4.3	4.93	3.48		5.83	7.83
	12	37.57	14.51	0	55.63	14.13	6.201	10.09	22.07	8.988	0	0	4.314	11.13	0	0				12	23.81	22.24		8.92	13.84		4.7	4.84	4.03			9.42
	13	58.36	12.53	0	123.8	0	0	14.42	0	16.17	0	0	8.853	0	0	0				13	24.27	16.33		8.95	13.31		3.97	2.41	9.48			5.4
	14	50.34	30.92	0	2.886	0	5.42	3.813	0	15.33	0	8.217	10.95	0	0	0				14	24.27	15.53		8.92	13.9		9.48	3.64	7.03
	15	26.12	0	0	13.39	13.5	9.88	6.143	17.78	20.7	0	1.049	2.003	0	8.819					15	24.37	15.87		8.56	13.77		3.47	1.55	9.49
	16	34.36	13.69	0	7.806	0	4.162	1.836	10.97	12.13	6.897	2.59	21.58	0	10.79					16	12.08	3.77		6.23	13.97		5.83	3.11	11.05
	17	12.84	12.18	0	16.04	11.2	19.83	0.6093	9.325	6.112	5.575	3.529	0	0	0					17	24.44	20.65					5.86	3.41	10.85
	18	23.4	0	49.98	35.32	0	8.093	5.745	7.597	0	12.95	0	3.851	0						18	24.64	21.14					5.83		8.05
	19	21.87	43.94	9.725	1.362	25.95	11.73	5.311	4.735	14.68	2.979	6.55	14.51	0						19	7.33	20.68							8.59
	20	0	57.39			0	0	0	0	20.54	0		0	0						20	17.72	6.7							8.62
	21	17.87	23.62			16.33	0	1.915	0	25.56			6.755	0						21	23.77	5.93							8.95
	22	13.31	66.34			12.51		2.46	0	21.98			4.94	0						22		18.89							7.32
	23	0	79.23			67.23		0	11.05	33.56			0	0						23		12.25							8.29
	24		20.95			71.51		0	11.02	1.604				0						24		7.26
	25		33.02			8.554		0	0	3.683				0						25		11.58
	26		43.4			44		0	7.134	0.9425				0						26		13.77
	27		29.8			9.919		0	3.939	3.648				0						27		15.66
	28		20.32					10.17	29.35	4.363										28		2.24
	29		10.02					22.89	0	6.32										29		13.86
	30		0					19.38	10.71											30		18.92
	31		0					0	32.44											31		13.84
	32		0					0	0											32		13.93
	33		7.944					0	36.85											33		7.56
	34		40.93					0												34		16.3
	35		45.86					0												35		26.49
	36		13.42					0												36		11.11
	37		50.16																	37		11.88
	38		0																	38		4.36
	39		5.807
	40		18.37
	41		17.23
	42		10.29
	43		5.411
	44		0
	45		0
	46		26.93

## Sheet: Figure S3
B. Peak Response																			D. Time to peak																			F. Response persistence
Odor	ACV		2-Butanone		Ethyl lactate		Ethyl acetate		Geranyl acetate		Hexyl acetate		2-heptanone		MCH				Odor	ACV		2-Butanone		Ethyl lactate		Ethyl acetate		Geranyl acetate		Hexyl acetate		2-heptanone		MCH				Odor	ACV		2-Butanone		Ethyl lactate		Ethyl acetate		Geranyl acetate		Hexyl acetate
	Axons	Cells	Axons	Cells	Axons	Cells	Axons	Cells	Axons	Cells	Axons	Cells	Axons	Cells	Axons	Cells				Axons	Cells	Axons	Cells	Axons	Cells	Axons	Cells	Axons	Cells	Axons	Cells	Axons	Cells	Axons	Cells				Axons	Cells	Axons	Cells	Axons	Cells	Axons	Cells	Axons	Cells	Axons
Average	5.611	2.61822	1.38716	1.4825	1.61712	1.88613	3.8438	2.49026	2.90483	1.48507	1.42128	0.787048	0.767329	0.377036	0.169733	0.493139			Average	1.824	4.56607	5.39667	14.8882	6.656	16.1255	9.345	13.7575	1.23833	4.12861	2.03833	5.49381	2.205	5.29235	2.93	5.70021			Average	0.345735	0.398928	0.582515	0.632199	0.33151	0.62544	0.629359	0.696086	0.254983	0.497087	0.223611
SEM	0.614607	0.459328	0.368356	0.246591	0.263656	0.240811	1.09242	0.339829	0.771381	0.349176	0.317583	0.126492	0.266551	0.0966603	0.0923387	0.102177			SEM	0.11039	0.208969	0.942753	1.05256	1.74327	1.0449	0.645942	0.615899	0.153306	0.399284	0.603232	0.338779	0.666172	0.773775	1.30236	0.785148			SEM	0.0146789	0.0292487	0.0367343	0.0243941	0.0272218	0.0322159	0.044491	0.0306534	0.0289858	0.0339994	0.0408179
1	5.571	1.203	0.7401	2.078	0.6826	1.918	6.241	0	1.718	0.2323	1.931	0	0.6214	0	0.5683	2.06			1	1.61	4.4	5.33	23.34	0.64	23.5	11.28	12.9	0.65	0.52	1.78	4.4	3.74	5.09	3.91	13.17			1	0.392001	0.247534	0.568215	0.511163	0.431673	0.514381	0.748299	0.657865	0.203647	0.281776	0.341896
2	4.274	5.727	3.084	1.274	1.852	2.324	3.039	3.493	4.231	0	0.9475	0	0.6192	0	0	1.628			2	1.98	3.84	5.99	23.5	5.66	23.5	8.69	15.72	1.44	1.35	1.21	6.99	0.52	4.8	0.35	12.64			2	0.302138	0.479581	0.531449	0.571057	0.354156	0.763845	0.614531	0.789208	0.25039	0.519508	0.166156
3	6.888	0.2725	3.525	1.165	1.592	2.189	5.256	2.07	2.131	0	1.331	0.8091	1.069	0	0	1.27356			3	2.18	5.5	9.49	11.61	8.52	11.01	8.62	20.37	1.24	3.1681	4.97	4.8	0.52	4.04	4.53	12.4078			3	0.348436	0.0372004	0.645971	0.672804	0.293643	0.586875	0.621838	0.762469	0.162513	0.828948	0.107588
4	7.098	0.6448	1.039	3.318	1.977	1.639	0	2.601	6.165	0.2746	2.737	1.454	0	0	0.2719	2.297			4	1.71	4.8	5.76	22.77	1.11	23.5	8.79	12.9	1.64	3.17	1.84	2.98	2.47	16.63		10.85			4	0.354152	0.520164	0.697417	0.692685	0.449391	0.481143	0.532766	0.905402	0.369541	0.720635	0.262985
5	4.224	2.499	1.023	2.276	1.592	1.512	4.683	4.451	1.525	1.425	0.7327	1.353	2.193	0	0	0			5	1.64	4.17	1.18	10.18	1.21	10.12		13.44	0.95	4.4	0.92	3.77	1.58	6.09		2.21			5	0.33195	0.327486	0.61792	0.630383	0.287103	0.516672		0.575728	0.284191	0.503201	0.137834
6		0.6492	1.02	1.857	3.473	1.805		3.364	1.659	1.453	0.8485	0.2607	0.3762	0	0.1782	2.084			6		6.79	5.56	10.18	1.21	10.12		13.44	1.51	2.07	1.51	4.47	4.4	5.1		2.24			6		0.428101	0.666219	0.813212	0.306062	0.650938		0.717372	0.259613	0.406096	0.325204
7		2.676	0.6169	7.552	0.9443	5.219		5.548		3.656		0.8815	0.4925	0.5156		1.95			7		4.73	6.06	6.96	11.48	9.95		12.98		2.37		4.7		3.37		4.83			7		0.460637	0.40248	0.382967	0.208911	0.578051		0.708145		0.449235
8		0.3693	0.6083	1.982	1.766	0		4.132		0		1.602		0		0			8		6.29	0.91	6.99	15.14	11.4444		12.58		3.57		6.46		2.87		5.23			8		0.0589043	0.424026	0.552334	0.29667	0.508618		0.746144		0.508856
9		0.28	0.8281	0.4374	1.792	0.614604		2.516		0		0.6385		0		0			9		6.96	8.29	17.82	13.37	8.79		13.77		4.73		9.35		3.24		7.4			9		0.692809	0.688935	0.311683	0.239695	0.564696		0.600363		0.450842
10		2.944		0	0.5003	0.3885		6.387		2.534		1.064		0.3914		0			10		4.7		17.99	8.22	13.91		11.71		3.91		8.92		2.97		7.03			10		0.358302		0.384242	0.447799	0.20304		0.752958		0.543235
11		1.003		0.6866		0.9726		2.433		9.532		0.3847		0		0			11		3.8		17.92		9.29		14.04		4.7		5.04		7.36		3.41			11		0.180176		0.634784		0.785964		0.793162		0.541393
12		0.9839		1.203		1.358		1.855		2.203		0.7078		0.3422		0.7512			12		3.64		21.78		15.53		12.65		10.22		5.36		6.8		5.50125			12		0.473987		0.40671		0.585029		0.771636		0.300972
13		0.6354		0.8899		0.7037		0		2.955		2.259		0.2317		0			13		4		2.74		15.57		17.96		4.83		5.03		5.3		5.68117			13		0.62407		0.546487		0.696612		0.688608		0.907577
14		2.39		0		1.106		2.797		1.208		1.715		0		1.397			14		3.6		10.88		15.3		14.6		2.44		5.47		3.74		2.08			14		0.4867		0.662099		0.764531		0.347786		0.519174
15		1.96		0		3.228		2.051		1.32		1.88		0		0.7683			15		3.57		3.67		6.4		15.07		6.53		5.33		4.1		3.10426			15		0.625461		0.680901		0.674291		0.656171		0.420396
16		3.669		4.32		0		0.2976		0.8775		1.251		0.6844		0			16		3.67		11.41		19.98		16.03		5.2		4.17		4.27		3.1			16		0.45617		0.727675		0.787289		0.626607		0.515516
17		5.908		4.321		2.465		2.801		0.9181		1.211		0.5658		0			17		4.67		13.34		2.31		17.8344		4.67		6.83		4.2		3.14			17		0.487562		0.680268		0.329695		0.768152		0.475732
18		4.964		1.039		0.7014		1.618		2.481		0		0		0			18		2.57		10.98		15.96		15.3		4.7		6.29				2.97			18		0.511416		0.8523		0.508265		0.798832		0.691013
19		1.355		1.744		2.153		0.419605		1.426				1.475		0			19		5.1		25.2		2.68		8.72		4.67		5.53				5			19		0.275132		0.614252		0.649462		0.316618		0.310364
20		2.393		0.4752		7.678		1.139		2.579		0		0		0.4653			20		5.43		16.26		15.93		9.12		4.6		4.74				3.38			20		0.461493		0.797062		0.74051		0.892927		0.42199
21		4.517		0.8178		0.9297		0.4051		0.62		0.2834		0.6531		0.4844			21		4.9		18.36		19.15		8.59		3.64		4.74				4.33			21		0.325792		0.60071		0.910711		0.678148		0.40439
22		11.21		0.8293		6.161		3.542		0.3696		0.4554		0.8706		0.848			22		1.88		9.88		7.76		12.94		4.5									22		0.390693		0.815658		0.923549		0.759594		0.255158
23		1.202		1.234		2.094		2.85		0.486		1.04		0.6934		0			23		4.27		19.82		12.77				5									23		0.465504		0.834749		0.170801				0.456994
24		2.293		0		3.686		2.996		1.224		0		1.194		0			24		4.73		19.32		15.93													24		0.372536		0.783206		0.740199
25		1.795		0.4971		0.8506				0		0				0.7679			25		5.1		15.57		13.11													25		0.290414		0.627347		0.534423
26		1.288		0.4696		0.4691				0		0.1537		2.602		0.4659			26		4.97		21.94		18.76													26		0.23968		0.789244		0.399373
27		6.227		0.6817		2.302				0		1.081		0		0.182635			27		5.07		21.45		15.99													27		0.444672		0.642473		0.299074
28		2.252		0.718		1.302				1.088		0.7655		0		0.21254			28		4.7		11.24		11.54													28		0.447801		0.53684		0.23841
29				0.7395		1.153				1.353				0.4204		0			29				13.11		11.88													29				0.584268		0.5997
30				0.5081		0.6113				4.337				0.235		0.4883			30				3.84		11.81													30				0.451776		0.490952
31				0.967		2.719								0.3012		0.212967			31				21.15		12.21													31				0.758481		0.58292
32				0.2794		3.203								0		0.6475			32				15		13.07													32				0.702338		0.455784
33				2.712		5.351								0.7273		1.294			33				14.5		18.22													33				0.765074		0.636433
34				2.79		3.598								0.5391		0.9192			34				15.5		18.19													34				0.477527		0.264531
35				3.069		0										0			35						17.36													35						0.782163
36				0.9015		1.511													36						29.89													36						0.932774
37				2.222		0.4099										0			37						24.71													37						0.901487
38				0.281		1.219										0			38						26.06													38						0.828084
39						0.6798										0			39						24.93													39						0.869645
40						1.493										0.3425			40						23.97													40						0.777317
41						0										0.05453			41						26.6													41						0.883286
42						0.6511										0			42						26.63													42						0.856192
43						2.224										0.1034			43						28.06													43						0.926189
44						1.562										0
45						2.057										0
46						0.9058
47						3.531
[truncated: 5 more columns]

## Sheet: Figure S4 A
Walking speed mm/sec
	37G11-GAL4	UAS-shibirets1	UAS-shibirets1>37G11-GAL4 32 deg	UAS-shibirets1>37G11-GAL4 23 deg
Average	3.41441	3.72635	3.93857	3.00308
SEM	0.18257	0.203932	0.205705	0.215287
#flies	67	52	32	35
	3.23354	2.93208	5.17217	2.97387
	5.03921	1.95138	4.10234	3.84859
	3.06142	6.81239	3.47381	4.02106
	1.55754	4.71222	4.14911	1.76527
	1.48497	4.11327	4.08999	0.877798
	5.47617	4.96015	4.92989	3.44572
	3.22372	4.26862	2.68996	1.95018
	3.87336	1.90818	3.58536	1.48934
	1.54001	3.7365	4.59453	2.20445
	4.68528	4.23688	3.09104	3.2094
	1.13544	3.10146	3.48219	2.14926
	3.02427	1.26131	2.55511	2.85183
	3.15345	5.35576	3.39341	1.09118
	2.4115	4.0781	5.52809	3.23822
	1.37432	4.13965	1.06673	3.78376
	3.15643	4.21758	4.64262	6.25984
	4.92959	5.87032	3.95381	2.16365
	3.61868	3.58289	1.64339	3.25508
	4.89403	1.31767	2.62385	2.87269
	2.16041	5.52107	3.26149	4.25674
	3.58682	3.32475	2.74795	3.18436
	2.93031	3.18075	3.37484	2.59255
	1.82805	4.75171	4.774	3.06626
	3.70394	4.16477	3.93719	4.6673
	5.62909	3.64653	5.56065	4.15424
	2.40485	3.74535	5.67045	3.26021
	3.42697	2.24252	5.12574	1.98749
	2.03895	1.58875	4.16506	2.67934
	0.270321	1.84365	3.48482	1.83327
	3.96496	2.49902	4.01225	4.58241
	3.88014	1.25067	5.36927	5.84858
	4.18155	3.80453	5.7831	4.24626
	2.51352	4.18311		1.2022
	2.16349	1.62719		1.3528
	2.73417	5.17592		2.7427
	1.53851	6.19425
	1.90155	5.01406
	2.93238	4.96355
	2.03991	2.98206
	1.97421	5.68289
	4.30161	2.72988
	5.83805	4.22557
	3.4742	0.877947
	1.73847	2.7578
	2.63371	0.76844
	5.01621	5.84219
	0.860677	4.39709
	5.65493	4.2345
	2.37265	4.12087
	2.48865	5.09577
	1.04208	4.43858
	2.11135	4.33822
	5.10607
	4.4916
	3.92538
	4.2183
	4.1694
	6.0897
	4.9647
	3.9038
	4.504
	5.1674
	6.3696
	3.876
	6.0309
	6.1904
	3.5487

## Sheet: Figure S4 B
Odor	2-butanone						Ethyl acetate						ACV						Geranyl acetate						Hexyl acetate
Condition	LH989	UAS-shibirets1	UAS-shibirets1>LH989 32 deg	UAS-shibirets1>LH989 23 deg			LH989	UAS-shibirets1	UAS-shibirets1>LH989 32 deg	UAS-shibirets1>LH989 23 deg			LH989	UAS-shibirets1	UAS-shibirets1>LH989 32 deg	UAS-shibirets1>LH989 23 deg			LH989	UAS-shibirets1	UAS-shibirets1>LH989 32 deg	UAS-shibirets1>LH989 23 deg			LH989	UAS-shibirets1	UAS-shibirets1>LH989 32 deg	UAS-shibirets1>LH989 23 deg
Average	-71.3671	-72.9405	-42.161	-70.154			-74.135	-80.1877	-60.7902	-78.1913			7.78829	6.25725	23.1294	-0.301971			-6.29653	1.16015	34.3695	7.091			-12.4411	-7.24341	8.36836	-18.5223
SEM	1.38362	3.07664	2.40619	4.66665			1.38105	3.07887	3.19355	2.0705			2.64925	2.30015	2.85429	4.34009			1.98958	2.34438	2.25432	4.98596			2.94707	2.48117	1.94669	4.9816
#Flies	70	62	39	31			56	39	30	29			56	79	40	31			59	50	40	33			53	69	40	25
	-55.814	-92.6196	-52.2318	-72.3307			-48.1174	-71.7491	-70.1213	-75.8397			31.8967	-2.6923	47.2462	7.7134			-1.5306	2.2233	36.3544	3.1232			-4.5665	-31.7338	6.5119	-43.9002
	-65.3578	-98.6873	-72.8606	-65.3499			-75.6349	-98.4532	-44.7678	-65.4154			-0.4245	25.7374	-0.8714	9.8992			-13.4031	11.8313	7.8958	-12.5803			-50.6211	19.5957	-3.5828	-51.1193
	-68.2768	-71.5506	-42.8903	-74.841			-81.3842	-100	-66.1834	-89.1159			55.262	4.8041	50.9553	13.5554			7.2061	18.2014	28.6135	-26.2405			15.3901	16.1626	14.8807	-52.0822
	-63.8987	-89.7866	-35.2755	-81.1455			-77.3306	-5.2232	-37.1179	-45.987			8.3148	-2.9312	9.075	10.3393			1.3827	-13.3938	9.6763	10.4495			-27.812	16.0868	-20.0446	-40.7322
	-77.3538	-74.6725	-55.9135	-93.9615			-68.1067	-70.0271	-54.7461	-82.1436			-36.7464	11.4235	28.6901	-28.696			-33.721	3.733	56.1695	13.777			-55.2902	-19.4999	10.4478	-7.1508
	-71.7507	-96.762	-58.2401	55.8195			-81.326	-83.0444	-51.7435	-87.5999			8.7615	0.1081	37.039	24.1859			17.8699	-17.6895	36.9951	22.8838			-11.7774	-12.0338	12.6953	-38.4817
	-69.5336	-88.6796	-57.8973	-86.9847			-87.1328	-81.0613	-56.41	-83.1342			45.9118	7.0194	36.6565	-14.8518			-20.0319	-12.7244	60.3138	41.5353			-49.4607	-4.5768	12.7223	-15.0201
	-51.8487	-93.8156	-34.5858	-88.7652			-56.3812	-98.3363	-84.0095	-93.0823			-48.3042	20.2391	37.1482	10.4233			-11.0468	22.9017	27.7695	-26.2989			14.0304	-27.589	17.7702	-31.9756
	-68.6286	-91.597	-57.5139	-62.1505			-78.4927	-57.159	-55.8814	-87.686			-4.7976	-14.0084	21.1307	53.2291			-14.3796	-19.2537	21.4068	0.467			-72.6236	-19.5525	-0.0589	-45.5051
	-65.2413	-93.6114	-52.2058	-89.9295			-57.8099	-89.2002	-34.7792	-83.9203			25.2733	-29.3949	14.3338	4.0886			2.6755	-0.7882	25.4076	-17.6007			-49.4289	-23.6036	2.0749	38.5208
	-64.1038	-95.7677	-61.8317	-53.2321			-57.3672	-98.9787	-69.0344	-77.1812			14.7784	-20.932	40.0381	-9.5359			-1.4033	-29.3276	27.6831	-15.2072			-48.7881	42.3407	11.4441	9.8765
	-73.3541	-86.1406	-29.9659	-87.4798			-86.2257	-85.9626	-33.005	-86.5483			26.1249	4.86	22.2923	12.8308			-13.5318	0.2367	15.3091	9.9241			-0.1381	1.8005	-13.0728	-1.4756
	-29.4308	-73.1914	-37.9915	-68.9782			-41.1182	-96.4109	-36.7353	-89.3775			-15.1892	-0.6572	33.2433	-9.8336			6.4667	-37.8421	25.5835	20.9282			-4.9372	6.793	-0.3198	-35.5727
	-56.3695	-87.7176	-50.9508	-67.7859			-76.6271	-73.9143	-47.9773	-65.2654			10.3103	16.0491	20.9536	5.9463			21.6199	-9.7133	36.876	22.1249			6.8395	-20.0597	-4.6694	22.5148
	-79.9211	-67.0945	-51.6755	-82.5476			-76.1581	-68.2236	-62.2747	-73.8718			34.6719	-15.1015	41.1678	-5.3831			-25.2635	-1.2201	38.2182	-29.3637			-6.954	-25.6483	26.8446	-29.2749
	-46.9818	-32.0883	-37.9016	-89.0553			-79.5725	-74.643	-42.0581	-83.9732			-5.3218	10.1011	60.2236	-13.624			-19.9922	-21.5936	25.9307	-32.7204			15.4802	-59.5043	14.65	-2.586
	-59.3186	-29.3152	-11.2997	-74.3863			-79.1358	-74.9625	-86.3735	-83.596			7.204	-18.9697	38.432	0.1221			-7.3126	-26.3745	34.5087	17.2796			-28.4127	-7.9206	-2.6865	5.9004
	-59.2972	-96.6744	-72.8075	-72.4921			-77.9109	-100	-72.1655	-75.7196			27.8228	8.3202	39.8027	2.9744			-3.1725	7.3522	64.399	20.7531			-2.1722	30.8985	21.0954	-14.921
	-75.2274	-86.2282	-17.3614	-68.7437			-71.6059	-82.3188	-40.5366	-50.3655			24.3355	-13.9991	38.1692	-41.8427			-3.1085	5.0472	26.8941	17.5333			-13.5838	-31.5437	8.8744	7.2573
	-56.845	-86.6951	-41.5088	-56.9181			-69.9202	-86.1961	-86.8669	-80.2164			-8.5287	-20.1365	33.918	10.7036			-5.7017	-3.6276	37.3755	15.5693			1.7663	-24.403	44.4754	-58.7041
	-71.2273	-29.287	-43.0351	-75.2355			-64.5727	-95.7693	-75.6917	-74.4301			10.844	33.2684	31.6306	-6.1307			23.5954	14.1481	48.1879	0.7009			-17.5859	-14.2282	17.4771	-31.4694
	-71.4328	-85.5643	-61.7793	-63.6825			-68.8937	-72.5704	-39.6985	-87.3315			12.753	-34.0006	11.381	-35.8381			3.697	16.1774	33.1281	-58.5251			-0.248	-18.34	9.2825	-12.0256
	-69.7396	-66.4717	-39.2657	-84.592			-69.6826	-96.8203	-70.4881	-77.2069			6.1166	29.2181	-5.1696	0.9716			-13.0551	-23.281	38.9279	1.4469			-11.3405	38.2288	25.882	-22.7025
	-69.0701	-67.6744	-32.5982	-75.1709			-70.9312	-42.4304	-76.8302	-84.8251			51.0114	5.1651	-11.4086	33.0703			3.9556	-1.9119	23.3457	98.2502			4.1567	-4.0629	1.9271	-5.7917
	-63.7287	-88.3905	-53.726	-75.054			-81.269	-87.0182	-53.0009	-76.6758			-7.0732	3.8522	8.5488	4.8185			-21.1206	-5.5496	36.6492	11.1574			-8.0712	35.6756	16.2808	-6.6357
	-72.1009	-75.661	-44.5226	-53.2188			-77.7873	-93.3757	-54.0098	-80.9421			1.7854	13.9179	39.2671	-21.8304			-6.7038	-12.1802	48.1613	24.1193			1.7902	-32.3098	20.2344
	-70.8185	-5.4201	-13.7795	-86.6077			-67.5877	-68.1942	-81.4405	-81.0819			5.8496	13.864	14.6864	-62.1445			0.0174	23.6154	42.6009	32.9766			-20.385	-9.6428	-2.3893
	-70.6471	-66.0235	-41.1962	-57.1738			-71.3186	-69.4574	-76.0695	-83.1883			-8.9622	-20.93	53.7459	29.8244			-12.5955	34.9232	50.8029	51.9008			-55.3491	-6.727	2.6556
	-62.9738	-97.2003	-38.1445	-80.1913			-53.2322	-74.2573	-75.4818	-61.8265			13.9735	33.3642	6.2466	-14.2239			-10.4126	0.737	14.1534	-20.7751			-9.6743	1.8804	18.7588
	-62.5345	-89.0297	-39.9983	-78.4368			-74.2036	-77.4454	-88.207				-1.9921	27.1684	10.3913	-21.212			16.8249	6.6134	56.8709	12.9093			-20.5917	-2.7679	-3.8751
	-80.2182	-89.7346	-24.3507	-64.1524			-64.6356	-94.6908					-17.4169	29.2971	15.88	41.0894			-11.6058	10.9982	42.0531	29.1679			-27.3598	-23.7918	10.2749
	-82.1118	-76.2581	-28.3592				-83.8052	-57.4126					19.7133	2.0359	21.271				-11.2465	4.7186	39.5137	-3.989				-40.2888	21.7884
	-83.2786	-97.3462	-38.5009				-81.0025	-82.5777					10.1545	22.3998	29.1792				-35.4184	14.3454	29.7357	-1.6738			-42.3618	6.2673	19.1387
	-83.3662	-66.4406	-24.3332				-75.6618	-81.002					-33.5737	-3.6318	-6.1295				-12.1646	-22.4641	16.111				1.796	17.7714	6.9986
	-83.1319	-67.9352	-28.1311				-72.1319	-98.8623					-16.7281	49.3394	-2.1028				-20.9743	4.0414	52.5598				-14.547	-18.2281	9.597
	-63.8704	-97.5795	-59.2085				-83.2465	-100					5.167	28.2991	16.3422				-8.8933	-4.5414	15.9075				-11.6327	-6.1819	-3.6471
	-81.6449	-97.3753	-39.0745				-85.6153	-88.5018					-6.2785	17.3885	-1.1911				21.7582	-10.9682	18.5426				-2.025	-24.2207	-13.0119
	-86.3144	-97.3454	-23.5474				-81.436	-51.6539					8.9771	34.2542	7.2689				-2.4931	44.3289	40.887				-1.2928	-10.531	9.4845
	-79.3983	-66.9353	-37.8185				-74.5558	-99.4166					11.6634	0.3494	29.7136				20.1013	-2.2513	29.4802				5.2326	-18.4536	2.5147
	-82.9882	-74.7854					-59.4405						-6.0463	-15.4994	5.9815				4.0741	7.69	53.7826				-0.1367	-20.4367	5.3104
	-85.6727	-88.4464					-81.062						-3.8312	-12.0624					-8.404	4.1507					5.1548	16.3274
	-89.3484	-27.0985					-81.911						-11.1595	-28.1845					-17.7705	20.0581					20.7334	7.6146
	-82.1997	-64.4256					-74.1787						6.1166	5.7351					-18.7618	0.6676					-39.1853	-21.2084
	-67.264	-90.0233					-80.7703						19.8368	27.0987					1.7798	25.3251					-5.7852	-25.0191
	-85.467	-89.6733					-84.8841						6.1776	39.896					-27.1432	-10.0917					-0.5148	5.0274
	-87.1902	-88.0936					-83.3368						4.0168	16.3833					-19.0835	13.0192					-5.207	-26.8693
	-80.1311	1.9728					-63.3198						4.0884	-9.6198					1.4879	4.8234					20.2607	-37.1894
	-73.9106	-74.3221					-62.4227						37.2864	24.4187					12.7546	-5.5905					-31.5365	21.6131
	-60.5492	-71.6968					-76.3679						14.7605	4.1374					-13.5729	12.1419					-14.7236	8.0502
	-86.5493	-58.6979					-83.2231						10.2546	-11.4707					-21.8907	16.3358					2.4973	-18.4561
	-82.4032	-63.8724					-78.8171						37.5176	22.2359					16.4889						-10.1167	6.8317
	-83.0455	-81.5002					-77.9682						0.0613	34.3745					-25.5591						3.4227	-14.5076
	-64.8982	-52.0097					-82.9893						6.4233	-14.6133					-5.5706						-2.8158	-26.0865
	-75.6663	-67.6068					-89.4961						8.6857	-5.9943					-6.3346						1.1221	2.1029
	-73.968	-12.5484					-87.7737						10.3131	19.6378					20.5113							0.156
	-49.5777	-52.2007					-74.6709						24.3032	29.8389					-42.428							-2.7902
	-64.4321	-64.025												-24.4192					-28.4469							-4.417
	-86.1696	-30.9037												0.3815					4.1837							-10.7263
	-80.4781	-84.5636												17.2243					-4.6975							12.7321
	-72.8915	-85.9344												33.8718												9.2651
	-60.6626	-55.5588												27.8091												-15.8325
	-67.8148	-85.931												-11.6329												-24.1707
	-80.9163													1.1814												30.0839
	-49.4022													24.2152												-22.3614
	-70.5898													-32.9117												-14.0856
	-71.081													-0.8379												-14.7579
	-69.2734													7.7109												7.5934
	-76.1893													14.3281												-41.3014
	-88.2999													17.0569												16.9651
	-80.5089													9.4074
														23.5018
														-23.8031
														7.6255
														-7.842
														-22.4001
														48.9445
														18.0435
														21.9584
														-35.8611

## Sheet: Figure S5
	Ethyl acetate 10-4			ACV 10-4
	Shock	No shock		Shock	No shock
Average	-22.0227	5.91987		-13.5443	-1.43112
SEM	5.39924	3.74378		4.75825	3.32686
#flies	45	56		62	66
	-6.6376	-31.4459		-13.5506	44.9602
	-9.0038	-3.9809		-21.1993	5.5101
	80.9815	22.0827		-39.797	10.727
	-44.0042	-3.5397		39.3379	-1.4568
	19.5292	8.457		3.3733	-28.9681
	-35.1171	-9.2534		-12.6425	10.6106
	16.8812	-24.8519		-6.9635	18.9668
	-23.1103	-9.3714		-8.0655	-17.4136
	-43.0332	44.4887		-3.4876	-36.0685
	-2.5	-8.6122		-24.3018	72.6126
	0.8289	30.357		2.3215	11.4372
	-47.8073	47.0465		-45.322	43.1602
	-19.7702	38.273		-53.5931	-24.2434
	-2.2231	-3.3324		-60.5294	47.4155
	-7.3513	-6.0438		39.5563	42.8836
	64.2677	-12.653		51.3207	-10.7479
	-38.8807	25.2514		-86.1478	10.5145
	-20.427	2.2437		-34.1877	-39.476
	-36.4769	-3.5433		-22.7369	-21.8904
	-34.6093	-5.4468		-26.6801	-29.2937
	-32.8538	-19.9652		-11.4494	-20.0237
	-44.0777	23.9473		-20.9252	-39.4257
	-14.0508	5.3634		-3.5013	46.6498
	2.5976	31.1026		34.8872	6.8175
	-43.5253	6.0805		7.3621	-24.2549
	-12.8085	42.4019		-29.1231	-16.3494
	-100	38.2226		45.0161	-8.4646
	-39.2773	19.5058		23.5634	8.5344
	-25.9362	8.5535		30.2982	-15.2843
	-64.785	-10.4334		31.4503	-29.4871
	-31.8154	-16.7175		75.9735	36.2139
	-41.8819	18.8118		-19.0612	-11.2266
	9.9498	69.9625		-10.2059	14.6223
	34.9799	38.1875		-6.8967	-6.3532
	-85.4857	35.4395		-15.8018	-23.7361
	-25.1643	-33.6215		23.0772	-55.0006
	-6.1514	10.5833		-9.8205	4.3775
	-39.9908	-38.6985		-65.3139	-43.3928
	50.9485	29.7893		-98.8805	31.5804
	-15.0884	-8.2556		3.8095	-12.1892
	-62.8767	58.2969		-50.4416	2.8738
	-35.5036	-10.4847		-52.0189	10.8291
	-64.3606	12.2556		-82.8426	-8.7627
	-34.1631	24.5455		-22.8719	24.078
	-81.2359	21.2619		-51.8528	-8.3387
		-25.2398		-71.5337	4.6126
		23.5162		-44.1327	-21.9027
		-16.3973		-41.8179	-1.212
		2.7033		-37.4518	-62.4077
		-41.756		14.913	-3.6924
		-2.7577		-57.5829	2.2547
		-63.7666		-9.8441	-21.7827
		-0.1836		20.98	-6.1652
		39.4395		-17.3154	45.3765
		-58.4167		-14.915	-1.2025
		22.1111		42.28	21.365
				59.9257	13.3981
				16.3704	-61.2376
				-39.1053	-2.9278
				22.2008	2.9956
				-42.4897	5.7198
				-41.365	4.2369
					-12.1384
					8.5051
					18.5856
					-0.3619

## Sheet: Figure S6
Time to peak
#Fly	ACV		2-but		EL		EP		EA		GA		AA		HA		2-hep		MCH		Lin
	Fed	Starved	Fed	Starved	Fed	Starved	Fed	Starved	Fed	Starved	Fed	Starved	Fed	Starved	Fed	Starved	Fed	Starved	Fed	Starved	Fed	Starved
Average	4.56607	3.64344	14.8882	11.3392	16.1255	15.3694	10.0144	8.34985	13.7575	13.3233	4.12861	3.68281	12.5206	7.0044	5.49381	5.21145	5.29235	3.87227	5.70021	4.49867	4.02833	1.812
SEM	0.208969	0.191101	1.05256	1.22829	1.0449	1.99093	0.618835	0.574667	0.615899	1.20128	0.399284	0.19219	2.22166	1.04855	0.338779	0.284412	0.773775	0.321388	0.785148	0.557303	0.245335	0.80642
1	4.4	3.21	23.34	24.8	23.5	5.5	10.25	9.35	12.9	24.83	0.52	3.44	2.51	2.34	4.4	6.59	5.09	5.13	13.17	6.29	3.67	0.02
2	3.84	3.21	23.5	8.39	23.5	3.27	10.25	8.38	15.72	23.97	1.35	2.14	4.8	4.87	6.99	4.43	4.8	5.13	12.64	6.53	3.67	3.77
3	5.5	5.6	11.61	8.39	11.01	3.34	10.25	8.12	20.37	9.58	3.1681	2.14	5.1	6.2	4.8	4.03	4.04	5.07	12.4078	7.06	4.77	1.78
4	4.8	3.18	22.77	5.9	23.5	14.27	10.1501	7.79	12.9	9.32	3.17	2.61	10.72	5.3	2.98	4.67	16.63	2.94	10.85	6.89	3.7	3.47
5	4.17	3.11	10.18	6.16	10.12	23.61	7.56	9.29	13.44	7.73	4.4	3.07	7.02	4.9	3.77	4.87	6.09	2.97	2.21	1.11	3.53	0.02
6	6.79	2.91	10.18	7.06	10.12	15.33	7.59	8.49	13.44	7.49	2.07	3.9	7.72	3.9	4.47	4.3	5.1	2.94	2.24	3.7	4.83
7	4.73	2.38	6.96	13.97	9.95	27.06	7.86	7.26	12.98	7.26	2.37	3.7	1.98	2.81	4.7	5.07	3.37	3.97	4.83	1.31
8	6.29	2.94	6.99	2.08	11.4444	4.83	21.81	5.97	12.58	8.06	3.57	4.7	7.49	3.17	6.46	5.07	2.87	5.2	5.23	5.57
9	6.96	5	17.82	13.5	8.79	3.5	5.43	8.03	13.77	10.85	4.73	1.54	13.97	2.97	9.35	3.38	3.24	4.97	7.4	5
10	4.7	5	17.99	10.78	13.91	25.97	11.68	6.66	11.71	5.3	3.91	3.87	30.62	3.77	8.92	3.01	2.97	3.4	7.03	5.3
11	3.8	4.47	17.92	0.52	9.29	27.33	5.13	2.01	14.04	5.36	4.7	4.17	3.5	1.91	5.04	2.47	7.36	2.04	3.41	5.76
12	3.64	1.78	21.78	0.869776	15.53	5.63	5.9	4.57	12.65	5.9	10.22	4.76	16.8	3.87	5.36	2.7	6.8	2.77	5.50125	6.3
13	4	4.67	2.74	16.53	15.57	5.2	6.5	6.56	17.96	5.1	4.83	4.8	20.02	3.60522	5.03	4.57	5.3	2.28	5.68117	2.81
14	3.6	4.03	10.88	21.31	15.3	2.74	6.7	8.55	14.6	4.17	2.44	3.87	17.03	2.67	5.47	3.6	3.74	3.44	2.08	1.51
15	3.57	2.67	3.67	0.98	6.4	20.65	7.92	8.55	15.07	2.64	6.53	3.17	9.55	5.03	5.33	7.03	4.1	2.48	3.10426	2.34
16	3.67	3.54	11.41	2.67	19.98	21.48	8.19	2.31	16.03	11.44	5.2	4.54	27.13	3.01	4.17	6.83	4.27	7.33	3.1
17	4.67	3.11	13.34	5.63	2.31	3.53	9.72	3.01	17.8344	16.46	4.67	2.41	26.89	6.23	6.83	7.19	4.2	3.07	3.14
18	2.57	2.67	10.98	7.86	15.96	30.98	13.71	4.26503	15.3	8.82	4.7	4.27		2.41	6.29	6.66		6.63	2.97
19	5.1	2.67	25.2	14.53	2.68	34.8	9.72	8.86	8.72	18.95	4.67	4.03		3.53	5.53	6.86		2.21	5
20	5.43	2.04	16.26	14.47	15.93	25.07	9.52	2.94	9.12	23.31	4.6	4.54		9.98	4.74	7.43		1.91	3.38
21	4.9	2.01	18.36	21.34	19.15	15.16	13.24	11.68	8.59	15.93	3.64	4.33		20.65	4.74	5.33		4.44	4.33
22	1.88	3.37	9.88	14.5	7.76	17.46	11.01	10.25	12.94	3.46	4.5	4.6		3.2		6.03		4.87
23	4.27	5.76	19.82	14.53	12.77	4.5	11.15	13.11		7.86	5	5.23		13.44		6.3
24	4.73	3.61	19.32	14.1	15.93	7.25401	12.11	10.05		10.71		2.71		13.7		6.01779
25	5.1	4	15.57	17.36	13.11	5.04855	11.71	10.58		2.67		1.65		24.53		5.7
26	4.97	4.63	21.94	6.09	18.76	23.47	16.96	9.46		23.17		2.01		24.53		5.36
27	5.07	4.37	21.45	8.51925	15.99	26.8	11.35	9.22		23.21		5.2		5.93
28	4.7	3.97	11.24	5.66	11.54	26.56	12.11	10.81		17.69		4.14		5.7
29		3.64	13.11	7.21338	11.88		10.58	7.69		21.71		2.58		9.98
30		5.4	3.84	7.19	11.81		12.27	6.33		21.68		4.6		10.15
31		2.81	21.15	22.18	12.21		4.77	10.54		21.28		4.1		5.43
32		4.83	15	22.18	13.07		7.36	17.76		20.95		5.03		5.07
33			14.5	25.33	18.22			12.54		32.05				6.36
34			15.5	20.08	18.19			12.91		15.04
35				4.2	17.36					11.37
36					29.89					10.84
37					24.71					17.76
38					26.06					12.78
39					24.93					12.91
40					23.97
41					26.6
42					26.63
43					28.06

## Sheet: Figure S7 B C
B. Top	Ethyl lactate Vs 2-butanone - Pre training avoidance						Geranyl acetate Vs Ethyl lactate - Pre training avoidance					B. Middle	Ethyl lactate Vs 2-butanone - Post training avoidance						Geranyl acetate Vs Ethyl lactate - Post training avoidance					B. Bottom	Ethyl lactate Vs 2-butanone - Post-Pre training avoidance						Geranyl acetate Vs Ethyl lactate - Post-Pre training avoidance
	37G11-GAL4	UAS-shibirets1	UAS-shibirets1>37G11-GAL4 32 deg	UAS-shibirets1>37G11-GAL4 23 deg			37G11-GAL4	UAS-shibirets1	UAS-shibirets1>37G11-GAL4 32 deg	UAS-shibirets1>37G11-GAL4 23 deg			37G11-GAL4	UAS-shibirets1	UAS-shibirets1>37G11-GAL4 32 deg	UAS-shibirets1>37G11-GAL4 23 deg			37G11-GAL4	UAS-shibirets1	UAS-shibirets1>37G11-GAL4 32 deg	UAS-shibirets1>37G11-GAL4 23 deg			37G11-GAL4	UAS-shibirets1	UAS-shibirets1>37G11-GAL4 32 deg	UAS-shibirets1>37G11-GAL4 23 deg			37G11-GAL4	UAS-shibirets1	UAS-shibirets1>37G11-GAL4 32 deg	UAS-shibirets1>37G11-GAL4 23 deg
Average	99.1574	95.3729	92.879	97.0717		Average	84.5852	74.688	82.3851	79.2171		Average	77.3014	68.9059	50.5868	82.3864		Average	49.117	47.7448	45.8234	56.5841		Average	-21.856	-26.467	-42.2922	-14.6853		Average	-35.4681	-26.9432	-36.2217	-22.633
SEM	0.25552	2.06737	1.56235	0.900306		SEM	1.68967	3.76101	2.13492	3.36769		SEM	3.3495	5.0222	3.77816	2.92168		SEM	4.7302	5.5927	4.71008	5.40157		SEM	3.34484	5.21712	3.9109	2.6515		SEM	4.55697	6.79802	5.02069	5.14988
#Flies	55	48	88	92		#Flies	39	33	41	39		#Flies	55	48	88	92		#Flies	39	33	41	39		#Flies	55	48	88	92		#Flies	39	33	41	39
	99.401	86.6915	100	100			86.972	98.0936	72.4552	21.77			82.4434	0	92.0235	97.2708			22.2036	0.8837	32.6031	27.7249			-16.9576	-86.6915	-7.9765	-2.7292			-64.7683	-97.2099	-39.8521	5.9549
	100	85.1945	100	100			74.9041	98.8026	72.2784	48.7371			46.1365	93.4295	97.9144	95.2282			33.4853	71.6178	34.9875	0			-53.8635	8.235	-2.0856	-4.7718			-41.4188	-27.1848	-37.2909	-48.7371
	98.6063	99.668	94.7298	94.7277			79.1158	75.6516	83.9811	53.7978			87.7273	100	23.1298	96.9673			51.9654	78.0764	56.0375	0.5346			-10.879	0.332	-71.6	2.2396			-27.1503	2.4248	-27.9436	-53.2632
	100	100	82.6901	100			96.8378	76.6097	24.3157	51.822			88.8619	100	0.6456	100			78.7855	19.7928	20.2999	41.163			-11.1381	0	-82.0445	0			-18.0522	-56.8168	-4.0157	-10.659
	100	100	98.3865	98.7655			67.1544	93.2894	77.9266	40.2852			100	100	1.6047	98.7751			85.1514	60.0797	64.8641	51.4805			0	0	-96.7818	0.0096			17.9971	-33.2097	-13.0625	11.1952
	100	81.7862	29.1213	100			91.2029	71.7725	94.8326	92.876			81.545	100	40.9241	100			81.0855	66.2267	0	3.4825			-18.455	18.2138	11.8029	0			-10.1174	-5.5458	-94.8326	-89.3935
	99.0812	98.9089	99.7561	100			94.1193	80.0142	81.2384	71.2163			92.4704	100	83.7948	100			81.9447	33.5812	44.074	55.7218			-6.6108	1.0911	-15.9613	0			-12.1746	-46.433	-37.1643	-15.4945
	94.3179	99.3121	100	98.7942			97.142	81.4464	93.1025	58.1543			61.8539	100	0.1453	100			7.22	1.5435	85.0692	43.4279			-32.464	0.6879	-99.8547	1.2058			-89.922	-79.9029	-8.0333	-14.7264
	100	100	99.4887	99.0323			96.1859	94.6919	88.4006	58.2986			19.6025	88.1614	0	100			69.8644	44.5297	43.4387	0.3714			-80.3975	-11.8386	-99.4887	0.9677			-26.3215	-50.1622	-44.9619	-57.9272
	98.7927	99.8037	100	99.0147			92.2631	91.354	84.2405	88.5558			26.7406	94.2048	84.8846	100			83.0493	54.4336	68.8109	4.7204			-72.0522	-5.5989	-15.1154	0.9853			-9.2139	-36.9203	-15.4296	-83.8354
	98.911	99.8145	100	99.1221			96.644	94.0863	87.4477	76.5513			34.352	100	24.0408	74.6226			56.8312	3.0082	64.1798	9.4754			-64.559	0.1855	-75.9592	-24.4995			-39.8128	-91.0781	-23.2679	-67.0758
	100	100	92.5124	99.3957			96.8729	91.0901	65.1055	67.8086			24.9835	100	100	98.4711			84.8289	19.5276	69.7737	38.7146			-75.0165	0	7.4876	-0.9246			-12.044	-71.5625	4.6682	-29.094
	99.931	99.3492	100	98.0316			89.5329	61.9742	87.8222	45.2228			80.6896	98.9279	0.1768	99.8584			43.8868	88.9683	73.5926	65.1817			-19.2414	-0.4213	-99.8232	1.8268			-45.6461	26.9941	-15.2831	19.9589
	100	100	86.2948	100			84.0739	88.7441	63.0282	100			84.185	100	79.307	95.9846			5.0625	92.0977	0	100			-15.815	0	-6.9878	-4.0154			-79.0114	3.3536	-63.5044	0
	95.2221	100	99.1617	99.1896			72.9252	80.5546	95.8793	85.0353			27.8905	99.2796	40.7838	100			0	0	100	17.0247			-67.3316	-0.7204	-58.3779	0.8104			-72.9252	-80.5546	3.9583	-68.0107
	100	99.5572	99.5944	100			84.6394	96.1034	96.5007	100			68.4732	90.1411	100	100			24.4134	0.1272	19.5651	99.4169			-31.5268	-9.4161	0.4056	0			-60.2259	-95.9762	-80.6264	-0.5831
	99.3308	91.6132	100	100			88.9131	65.5382	94.6368	82.6032			68.0388	0.8109	0	99.3094			70.6816	25.1052	97.1134	60.9189			-31.292	-90.8023	-100	-0.6906			-18.2315	-40.433	2.5028	-21.6842
	99.7029	100	99.6386	99.5627			86.2728	81.0854	79.9207	100			58.3488	74.9397	1.2926	94.7478			4.0528	76.8419	80.4639	100			-41.3541	-25.0603	-98.3459	-4.8149			-82.2201	-4.2434	0.371	0
	99.4528	99.8975	100	100			85.6276	62.197	87.9976	94.3543			60.3065	93.2622	100	99.7766			87.6114	74.191	68.1269	69.0506			-39.1463	-6.6353	0	-0.2234			1.9838	11.9941	-19.1744	-25.3037
	100	99.437	84.3699	100			89.4796	78.3603	68.9607	99.9999			96.9111	100	81.9092	97.2676			60.3613	21.9951	73.2273	61.184			-3.0889	0.563	-2.4607	-2.7324			-29.1183	-56.3652	4.0604	-38.8159
	99.6846	99.455	99.3898	100			84.3407	29.4458	95.0544	31.8096			81.8766	88.924	100	97.0273			55.2032	8.147	41.8867	77.8995			-17.808	-10.531	0.6102	-2.9727			-29.1375	-21.2988	-52.3311	46.0899
	96.9286	98.636	98.5422	100			83.9626	72.8559	92.7977	100			66.5697	60.9174	0	100			37.0815	71.2462	84.7408	98.8243			-30.3589	-37.7186	-98.5422	0			-46.8811	-1.6097	-8.1266	-1.1757
	100	89.6743	99.6319	100			78.0718	79.0796	81.6828	99.5255			17.2502	87.6044	72.3843	48.8721			59.5622	64.5628	64.5282	90.1423			-82.7498	-2.0699	-27.2476	-51.1279			-18.5096	-14.5168	-15.8606	-9.3833
	100	99.5525	96.7303	100			79.0074	79.1778	81.1185	100			87.8241	100	56.9872	100			56.8623	70.0642	45.837	30.8248			-12.1759	0.4475	-39.7431	0			-22.1452	-9.1136	-36.1577	-69.1752
	98.7991	98.9791	100	98.8154			51.8807	81.8897	79.3228	83.2136			27.2984	86.8179	0	100			1.1426	13.2445	5.7154	98.539			-71.5007	-12.1612	-100	1.1846			-50.738	-68.6452	-73.6074	15.3254
	99.8201	100	100	99.8254			74.9964	24.3594	91.6073	87.2354			99.5233	93.4818	24.4732	85.4012			0.166	73.3697	26.4386	44.4576			-0.2968	-6.5182	-75.5268	-14.4241			-74.8304	49.0103	-65.1688	-42.7778
	99.4156	100	98.6673	100			86.0416	81.3458	83.4976	91.3433			88.6504	96.4513	5.3341	22.6069			42.1519	85.7406	28.0556	84.917			-10.7652	-3.5487	-93.3332	-77.3931			-43.8897	4.3949	-55.4421	-6.4262
	98.5469	97.2736	88.6405	100			92.5582	76.6864	96.1987	95.2984			100	100	97.1683	100			66.13	79.1325	4.5085	92.8891			1.4531	2.7264	8.5278	0			-26.4282	2.4461	-91.6901	-2.4094
	99.8937	100	90.7347	100			65.7236	88.3194	68.1125	91.9987			88.1191	87.2827	98.8368	53.357			39.9196	83.4598	65.5819	0			-11.7746	-12.7173	8.1021	-46.643			-25.8039	-4.8596	-2.5306	-91.9987
	100	99.058	94.8241	98.828			94.1781	48.7316	89.4387	84.8796			89.673	57.8935	42.9448	100			0.371	48.2402	43.7824	90.609			-10.327	-41.1645	-51.8793	1.172			-93.8071	-0.4914	-45.6563	5.7294
	99.6344	99.8484	92.724	100			89.639	34.1125	70.684	90.2399			84.8806	77.4723	90.3307	96.8448			85.6317	2.1454	86.3056	57.2488			-14.7538	-22.3761	-2.3933	-3.1552			-4.0074	-31.9671	15.6216	-32.9911
	100	86.2402	90.9556	99.5659			94.9533	90.9617	79.9413	97.0115			88.518	8.4729	9.7586	74.8127			48.462	83.1248	71.5653	86.6327			-11.482	-77.7673	-81.197	-24.7531			-46.4913	-7.8369	-8.376	-10.3788
	99.8377	100	77.8541	98.1629			93.4941	16.279	85.0981	89.0176			100	14.5194	3.6524	83.014			78.7441	60.4746	0.2107	93.5843			0.1623	-85.4806	-74.2017	-15.1489			-14.75	44.1956	-76.9356	4.5667
	99.537	97.9195	84.1225	100			93.3472		90.389	91.1135			73.6014	83.3257	96.5368	100			42.925		46.1168	53.8936			-25.9356	-14.5938	12.4143	0			-50.4222		-44.2722	-37.2199
	99.7357	99.0821	99.5582	100			83.027		60.7398	86.9902			80.8215	33.1972	0	98.0948			100		16.8606	86.7923			-18.9142	-65.8849	-99.5582	-1.9052			16.973		-43.8792	-0.198
	99.8315	99.7933	72.7809	99.1673			89.5561		89.4377	90.9061			75.7391	63.7758	88.3258	99.2285			12.2265		0	63.2351			-24.0924	-36.0175	15.5449	0.0612			-77.3296		-84.8874	-27.671
	99.9221	99.6768	98.9682	99.1738			72.0952		81.0612	85.545			100	0	39.9968	100			58.3654		49.7385	70.0439			0.0779	-99.6768	-58.9714	0.8262			-13.7298		-31.3227	-15.5011
	100	98.8248	63.745	99.1096			75.1217		93.2908	74.1291			100	63.0882	58.6858	100			50.5574		2.3143	47.4648			0	-35.7366	-5.0592	0.8904			-24.5643		-90.9765	-26.6643
	94.5043	97.1527	14.4747	100			65.9485		94.4341	82.1226			76.4175	70.1857	7.0685	100			47.5768		0	89.1889			-18.0868	-26.967	-7.4062	0			-18.3717		-89.4377	7.0662
	100	100	95.8952	98.8906					75.928				100	66.0332	22.8047	99.1					67.5781				0	-33.9668	-73.0906	0.2094					-8.0569
	99.5391	97.7834	94.2493	100					97.8817				93.3732	34.0726	0.07	90.7568					30.7678				-6.166	-63.7108	-94.1793	-9.2432					-67.114
	99.9998	99.6317	97.6339	100									81.2791	44.3161	11.4767	38.2143									-18.7207	-55.3156	-86.1573	-61.7857
	100	99.2056	99.3324	100									84.1895	32.6332	38.3309	5.9966									-15.8105	-66.5724	-61.0015	-94.0034
	100	92.3565	86.9684	100									97.2274	24.1019	26.1724	100									-2.7726	-68.2546	-60.796	0
	99.1874	98.9608	99.4672	99.4489									100	16.0875	68.9228	71.8226									0.8126	-82.8733	-30.5444	-27.6263
	99.5037	98.6787	97.4045	98.3843									100	10.4282	45.4855	96.1274									0.4963	-88.2505	-51.9191	-2.2569
	99.0924	85.3335	95.5074	99.0218									99.0867	4.827	55.5224	96.9563									-0.0057	-80.5065	-39.985	-2.0655
	88.8361	3.7497	98.7247	98.2079									99.1026	68.4175	3.2937	99.8385									10.2665	64.6678	-95.431	1.6305
	100		97.4925	99.2239									29.8447		63.7176	0									-70.1553		-33.7749	-99.2239
	99.6427		86.6103	98.7271									94.3938		57.9538	100									-5.2489		-28.6566	1.2729
	100		98.7659	100									94.3453		84.8551	100									-5.6547		-13.9107	0
	99.7921		28.9819	99.4115									67.9716		2.9201	100									-31.8205		-26.0618	0.5885
	99.5187		100	100									100		0.3038	100									0.4813		-99.6962	0
	100		90.1111	99.0849									92.4371		42.9071	83.544									-7.5629		-47.2041	-15.5408
	99.7024		99.086	100									100		71.6173	100									0.2976		-27.4687	0
			99.5437	99.4824											12.856	43.8489											-86.6877	-55.6335
			98.7563	100											68.005	99.7969											-30.7512	-0.2031
			99.2823	95.6022											42.2289	10.3492											-57.0534	-85.253
			100	100											66.668	96.8883											-33.332	-3.1117
			92.6943	100											100	100											7.3057	0
			99.9976	100											64.0977	93.03											-35.8999	-6.97
			100	99.4703											46.9029	93.0888											-53.0971	-6.3816
			99.329	99.9322											31.4789	99.9715											-67.8501	0.0393
			100	85.1791											0	100											-100	14.8209
			100	99.8133											0	95.0038											-100	-4.8095
			98.6654	100											86.9889	100											-11.6765	0
			99.756	99.2959											73.9438	100											-25.8122	0.7041
			100	99.4139											60.7569	71.8937											-39.2431	-27.5202
			99.7628	98.8515											78.308	100											-21.4547	1.1485
			95.0465	98.6131											99.9047	100											4.8581	1.3869
			92.2775	86.8546											77.7134	100											-14.5642	13.1454
			93.5551	98.7306											62.1434	89.8852											-31.4117	-8.8454
			92.8537	100											76.3978	88.7157											-16.4559	-11.2843
			94.5303	79.145											64.946	0											-29.5843	-79.145
			91.0914	100											49.8452	79.3207											-41.2461	-20.6793
			92.4318	94.6166											77.2108	54.021											-15.221	-40.5956
			80.8044	89.1962											69.0412	85.3685											-11.7632	-3.8276
			98.8738	89.3771											94.9334	62.388											-3.9404	-26.9891
			99.8163	90.9018											84.3893	71.4117											-15.427	-19.49
			92.182	100											73.7534	100											-18.4286	0
			99.366	81.9945											21.5548	24.1496											-77.8112	-57.8449
			84.4811	99.8052											0	54.9201											-84.4811	-44.8851
			97.2266	98.7566											38.5828	51.8817											-58.6438	-46.875
			99.1986	94.2888											84.2731	67.6609											-14.9255	-26.6279
			88.3491	97.5138											50.1926	0											-38.1564	-97.5138
			99.7562	99.1685											93.5944	97.4561											-6.1618	-1.7124
			99.788	25.5835											59.5085	0											-40.2796	-25.5835
			99.6131	85.8442											100	45.4111											0.3869	-40.4331
				92.2897												68.3975												-23.8922
				91.4038												81.0905												-10.3134
				90.7881												85.2896												-5.4985
				100												78.4162												-21.5838
